# Supplementary material for: Methyl 5-iodo-2-meth­oxy­benzoate
Source: Acta Crystallogr Sect E Struct Rep Online. 2014 Mar 22;70(Pt 4):o462. doi: 10.1107/S1600536814005868 (PMC3998619; doi:10.1107/S1600536814005868)
Supplement: Supplementary file 1 [file e-70-0o462-sup1.cif]

##############################################################################
#                                                                            #
# This CIF contains the data in a paper accepted for publication in          #
# Acta Crystallographica Section E. It conforms to the requirements of       #
# Notes for Authors for Acta Crystallographica Section E, and has been       #
# peer reviewed under the auspices of the IUCr Commission on Journals.       #
#                                                                            #
# Full details of the Crystallographic Information File format               #
# are given in the paper "The Crystallographic Information File (CIF):       #
# a New Standard Archive File for Crystallography" by S. R. Hall, F. H.      #
# Allen and I. D. Brown [Acta Cryst. (1991), A47, 655-685].                  #
#                                                                            #
# The current version of the core CIF dictionary is obtainable from          #
# ftp://ftp.iucr.org/pub/cif_core.dic.                                       #
#                                                                            #
# Software is freely available for graphical display of the structure(s)     #
# in this CIF. For information consult the CIF software page                 #
# http://www.iucr.org/resources/cif/software.                                #
#                                                                            #
# This file may be used for bona fide research purposes within the           #
# scientific community so long as proper attribution is given to the journal # 
# article from which it was obtained.                                        #
#                                                                            #
##############################################################################
data_I
_database_code_depnum_ccdc_archive 'CCDC 992130'
_audit_creation_method     SHELXL-97
_chemical_name_systematic
;
Methyl 5-iodo-2-methoxybenzoate
;
_chemical_name_common     ?
_chemical_formula_moiety     'C9 H9 I O3'
_chemical_formula_sum     'C9 H9 I O3'
_chemical_formula_iupac     'C9 H9 I O3'
_chemical_formula_weight     292.06
_chemical_melting_point     ?
_symmetry_cell_setting     monoclinic
_symmetry_space_group_name_H-M     'P 21/n'
_symmetry_space_group_name_hall     '-P 2yn'
loop_
    _symmetry_equiv_pos_as_xyz
    'x, y, z'
    '-x+1/2, y+1/2, -z+1/2'
    '-x, -y, -z'
    'x-1/2, -y-1/2, z-1/2'
_cell_length_a     4.3378(7)
_cell_length_b     7.0690(11)
_cell_length_c     33.120(5)
_cell_angle_alpha     90.00
_cell_angle_beta     92.727(2)
_cell_angle_gamma     90.00
_cell_volume     1014.4(3)
_cell_formula_units_Z     4
_cell_measurement_reflns_used     5646
_cell_measurement_theta_min     2.46
_cell_measurement_theta_max     28.76
_cell_measurement_temperature     293(2)
_cell_special_details     ?
_exptl_crystal_description     'plate'
_exptl_crystal_colour     'colourless'
_exptl_crystal_size_max     0.35
_exptl_crystal_size_mid     0.20
_exptl_crystal_size_min     0.08
_exptl_crystal_density_diffrn     1.912
_exptl_crystal_density_meas     ?
_exptl_crystal_density_method     'not measured'
_exptl_crystal_F_000     560
_exptl_absorpt_coefficient_mu     3.129
_exptl_absorpt_correction_type     multi-scan
_exptl_absorpt_process_details     '(SADABS; Sheldrick, 1996)'
_exptl_absorpt_correction_T_min     0.4072
_exptl_absorpt_correction_T_max     0.7879
_exptl_special_details
;
The recrystallization was performed in deuterated solvent, CDCl~3~.
;
_diffrn_ambient_temperature     293(2)
_diffrn_radiation_type     MoK\a
_diffrn_radiation_wavelength     0.71073
_diffrn_radiation_source     'fine-focus sealed tube'
_diffrn_radiation_monochromator     graphite
_diffrn_measurement_device_type     'Bruker APEXII CCD'
_diffrn_measurement_method     '\f and \w scans'
_diffrn_detector_area_resol_mean     ?
_diffrn_reflns_number     7578
_diffrn_reflns_av_R_equivalents     0.0184
_diffrn_reflns_av_sigmaI/netI     0.0159
_diffrn_reflns_theta_min     2.46
_diffrn_reflns_theta_max     26.37
_diffrn_reflns_theta_full     26.37
_diffrn_measured_fraction_theta_max     0.990
_diffrn_measured_fraction_theta_full     0.990
_diffrn_reflns_limit_h_min     -5
_diffrn_reflns_limit_h_max     5
_diffrn_reflns_limit_k_min     -8
_diffrn_reflns_limit_k_max     8
_diffrn_reflns_limit_l_min     -41
_diffrn_reflns_limit_l_max     41
_diffrn_standards_number     ?
_diffrn_standards_interval_count     ?
_diffrn_standards_interval_time     ?
_diffrn_standards_decay_%     ?
_refine_special_details
;
Refinement of <i>F</i>^2^ against ALL reflections. The weighted <i>R</i>-factor
<i>wR</i> and goodness of fit <i>S</i> are based on <i>F</i>^2^, conventional
<i>R</i>-factors <i>R</i> are based on <i>F</i>, with <i>F</i> set to zero for
negative <i>F</i>^2^. The threshold expression of <i>F</i>^2^ >
\s(<i>F</i>^2^) is used only for calculating <i>R</i>-factors(gt) <i>etc</i>.
and is not relevant to the choice of reflections for refinement.
<i>R</i>-factors based on <i>F</i>^2^ are statistically about twice as large
as those based on <i>F</i>, and <i>R</i>- factors based on ALL data will be
even larger.
;
_reflns_number_total     2064
_reflns_number_gt     1971
_reflns_threshold_expression     I>2sigma(I)
_refine_ls_structure_factor_coef     Fsqd
_refine_ls_matrix_type     full
_refine_ls_R_factor_all     0.0342
_refine_ls_R_factor_gt     0.0328
_refine_ls_wR_factor_gt     0.0782
_refine_ls_wR_factor_ref     0.0791
_refine_ls_goodness_of_fit_ref     1.166
_refine_ls_restrained_S_all     1.166
_refine_ls_number_reflns     2064
_refine_ls_number_parameters     120
_refine_ls_number_restraints     0
_refine_ls_hydrogen_treatment     constr
_refine_ls_weighting_scheme     calc
_refine_ls_weighting_details
         'calc w=1/[\s^2^(Fo^2^)+(0.0267P)^2^+1.5075P] where P=(Fo^2^+2Fc^2^)/3'
_atom_sites_solution_hydrogens     geom
_atom_sites_solution_primary     direct
_atom_sites_solution_secondary     difmap
_refine_ls_shift/su_max     0.000
_refine_ls_shift/su_mean     0.000
_refine_diff_density_max     0.669
_refine_diff_density_min     -0.863
_refine_ls_extinction_method     none
_refine_ls_extinction_coef     ?
loop_
    _atom_type_symbol
    _atom_type_description
    _atom_type_scat_dispersion_real
    _atom_type_scat_dispersion_imag
    _atom_type_scat_source
    'C' 'C' 0.0033 0.0016
                         'International Tables Vol C Tables 4.2.6.8 and 6.1.1.4'
    'H' 'H' 0.0000 0.0000
                         'International Tables Vol C Tables 4.2.6.8 and 6.1.1.4'
    'O' 'O' 0.0106 0.0060
                         'International Tables Vol C Tables 4.2.6.8 and 6.1.1.4'
    'I' 'I' -0.4742 1.8119
                         'International Tables Vol C Tables 4.2.6.8 and 6.1.1.4'
_computing_data_collection     'APEX2 (Bruker, 2007)'
_computing_cell_refinement     'SAINT (Bruker, 2007)'
_computing_data_reduction     'SAINT (Bruker, 2007)'
_computing_structure_solution     'SIR92 (Altomare <i>et al.</i>, 1994)'
_computing_structure_refinement
;
SHELXL97 (Sheldrick, 2008) implemented in  <i>WinGX</i>
(Farrugia, 2012)
;
_computing_molecular_graphics
;
DIAMOND (Brandenburg, 2004) and <i>ChemBioDraw Ultra</i> (CambridgeSoft,
2009)
;
_computing_publication_material     'publCIF (Westrip, 2010)'
loop_
    _atom_site_type_symbol
    _atom_site_label
    _atom_site_fract_x
    _atom_site_fract_y
    _atom_site_fract_z
    _atom_site_U_iso_or_equiv
    _atom_site_adp_type
    _atom_site_calc_flag
    _atom_site_refinement_flags
    _atom_site_occupancy
    _atom_site_symmetry_multiplicity
    _atom_site_disorder_assembly
    _atom_site_disorder_group
    C C8 1.2399(13) 0.2713(7) 0.00134(13) 0.0750(13) Uani d . 1 1 . .
    H H8C 1.1673 0.1559 -0.0110 0.112 Uiso calc R 1 1 . .
    H H8B 1.4608 0.2677 0.0048 0.112 Uiso calc R 1 1 . .
    H H8A 1.1796 0.3764 -0.0156 0.112 Uiso calc R 1 1 . .
    C C7 1.1645(9) 0.1539(5) 0.06620(11) 0.0513(8) Uani d . 1 1 . .
    C C1 1.0379(8) 0.1809(5) 0.10720(10) 0.0432(7) Uani d . 1 1 . .
    C C2 0.8498(8) 0.3314(5) 0.11933(11) 0.0467(8) Uani d . 1 1 . .
    C C3 0.7587(9) 0.3356(5) 0.15924(12) 0.0541(9) Uani d . 1 1 . .
    H H3 0.6357 0.4345 0.1676 0.065 Uiso calc R 1 1 . .
    C C4 0.8469(9) 0.1966(6) 0.18637(12) 0.0563(9) Uani d . 1 1 . .
    H H4 0.7844 0.2022 0.2128 0.068 Uiso calc R 1 1 . .
    C C9 0.5840(11) 0.6212(6) 0.10360(16) 0.0719(13) Uani d . 1 1 . .
    H H9C 0.5652 0.7115 0.0820 0.108 Uiso calc R 1 1 . .
    H H9B 0.6821 0.6798 0.1270 0.108 Uiso calc R 1 1 . .
    H H9A 0.3825 0.5775 0.1100 0.108 Uiso calc R 1 1 . .
    C C5 1.0295(8) 0.0478(5) 0.17421(11) 0.0486(8) Uani d . 1 1 . .
    C C6 1.1226(8) 0.0425(5) 0.13512(10) 0.0450(7) Uani d . 1 1 . .
    H H6 1.2462 -0.0571 0.1272 0.054 Uiso calc R 1 1 . .
    O O1 1.1074(7) 0.2925(4) 0.04032(8) 0.0614(7) Uani d . 1 1 . .
    O O3 0.7663(7) 0.4639(4) 0.09139(9) 0.0652(8) Uani d . 1 1 . .
    O O2 1.3145(10) 0.0189(5) 0.05808(9) 0.0984(14) Uani d . 1 1 . .
    I I1 1.16959(7) -0.16619(5) 0.215055(9) 0.07304(14) Uani d . 1 1 . .
loop_
    _atom_site_aniso_label
    _atom_site_aniso_U_11
    _atom_site_aniso_U_22
    _atom_site_aniso_U_33
    _atom_site_aniso_U_12
    _atom_site_aniso_U_13
    _atom_site_aniso_U_23
    C8 0.101(4) 0.073(3) 0.053(2) 0.023(3) 0.022(2) 0.014(2)
    C7 0.065(2) 0.0454(18) 0.0436(18) 0.0166(17) 0.0017(16) -0.0022(15)
    C1 0.0462(17) 0.0391(16) 0.0441(17) 0.0076(14) 0.0004(14) -0.0047(13)
    C2 0.0466(18) 0.0389(17) 0.055(2) 0.0056(14) 0.0007(15) -0.0076(15)
    C3 0.050(2) 0.049(2) 0.064(2) 0.0077(16) 0.0127(17) -0.0122(17)
    C4 0.054(2) 0.067(2) 0.049(2) 0.0002(18) 0.0088(16) -0.0088(18)
    C9 0.075(3) 0.043(2) 0.098(3) 0.026(2) 0.016(2) -0.002(2)
    C5 0.0412(17) 0.055(2) 0.0495(19) -0.0002(15) 0.0004(14) 0.0047(16)
    C6 0.0439(17) 0.0421(17) 0.0488(18) 0.0071(14) 0.0010(14) -0.0018(14)
    O1 0.080(2) 0.0538(15) 0.0515(15) 0.0239(14) 0.0157(13) 0.0088(12)
    O3 0.0808(19) 0.0493(15) 0.0664(17) 0.0320(14) 0.0115(14) 0.0011(13)
    O2 0.166(4) 0.076(2) 0.0566(18) 0.074(2) 0.032(2) 0.0091(16)
    I1 0.05978(19) 0.0988(3) 0.06086(19) 0.01134(15) 0.00665(13) 0.03178(15)
_geom_special_details
;
All e.s.d.'s (except the e.s.d. in the dihedral angle between two l.s. planes)
are estimated using the full covariance matrix. The cell e.s.d.'s are taken
into account individually in the estimation of e.s.d.'s in distances, angles
and torsion angles; correlations between e.s.d.'s in cell parameters are only
used when they are defined by crystal symmetry. An approximate (isotropic)
treatment of cell e.s.d.'s is used for estimating e.s.d.'s involving l.s.
planes.
;
loop_
    _geom_bond_atom_site_label_1
    _geom_bond_atom_site_label_2
    _geom_bond_site_symmetry_2
    _geom_bond_distance
    _geom_bond_publ_flag
    C8 O1 . 1.446(5) ?
    C8 H8C . 0.9600 ?
    C8 H8B . 0.9600 ?
    C8 H8A . 0.9600 ?
    C7 O2 . 1.193(4) ?
    C7 O1 . 1.318(4) ?
    C7 C1 . 1.501(5) ?
    C1 C6 . 1.384(5) ?
    C1 C2 . 1.411(4) ?
    C2 O3 . 1.354(4) ?
    C2 C3 . 1.398(5) ?
    C3 C4 . 1.373(6) ?
    C3 H3 . 0.9300 ?
    C4 C5 . 1.388(5) ?
    C4 H4 . 0.9300 ?
    C9 O3 . 1.434(4) ?
    C9 H9C . 0.9600 ?
    C9 H9B . 0.9600 ?
    C9 H9A . 0.9600 ?
    C5 C6 . 1.375(5) ?
    C5 I1 . 2.100(4) ?
    C6 H6 . 0.9300 ?
loop_
    _geom_angle_atom_site_label_1
    _geom_angle_atom_site_label_2
    _geom_angle_atom_site_label_3
    _geom_angle_site_symmetry_1
    _geom_angle_site_symmetry_3
    _geom_angle
    _geom_angle_publ_flag
    O1 C8 H8C . . 109.5 ?
    O1 C8 H8B . . 109.5 ?
    H8C C8 H8B . . 109.5 ?
    O1 C8 H8A . . 109.5 ?
    H8C C8 H8A . . 109.5 ?
    H8B C8 H8A . . 109.5 ?
    O2 C7 O1 . . 122.4(3) ?
    O2 C7 C1 . . 122.2(3) ?
    O1 C7 C1 . . 115.3(3) ?
    C6 C1 C2 . . 118.8(3) ?
    C6 C1 C7 . . 114.7(3) ?
    C2 C1 C7 . . 126.5(3) ?
    O3 C2 C3 . . 123.6(3) ?
    O3 C2 C1 . . 117.8(3) ?
    C3 C2 C1 . . 118.6(3) ?
    C4 C3 C2 . . 121.4(3) ?
    C4 C3 H3 . . 119.3 ?
    C2 C3 H3 . . 119.3 ?
    C3 C4 C5 . . 119.8(4) ?
    C3 C4 H4 . . 120.1 ?
    C5 C4 H4 . . 120.1 ?
    O3 C9 H9C . . 109.5 ?
    O3 C9 H9B . . 109.5 ?
    H9C C9 H9B . . 109.5 ?
    O3 C9 H9A . . 109.5 ?
    H9C C9 H9A . . 109.5 ?
    H9B C9 H9A . . 109.5 ?
    C6 C5 C4 . . 119.4(3) ?
    C6 C5 I1 . . 119.9(3) ?
    C4 C5 I1 . . 120.7(3) ?
    C5 C6 C1 . . 122.0(3) ?
    C5 C6 H6 . . 119.0 ?
    C1 C6 H6 . . 119.0 ?
    C7 O1 C8 . . 115.7(3) ?
    C2 O3 C9 . . 118.5(3) ?
loop_
    _geom_torsion_atom_site_label_1
    _geom_torsion_atom_site_label_2
    _geom_torsion_atom_site_label_3
    _geom_torsion_atom_site_label_4
    _geom_torsion_site_symmetry_1
    _geom_torsion_site_symmetry_2
    _geom_torsion_site_symmetry_3
    _geom_torsion_site_symmetry_4
    _geom_torsion
    _geom_torsion_publ_flag
    O2 C7 C1 C6 . . . . 3.2(6) ?
    O1 C7 C1 C6 . . . . -174.6(3) ?
    O2 C7 C1 C2 . . . . -177.6(4) ?
    O1 C7 C1 C2 . . . . 4.6(6) ?
    C6 C1 C2 O3 . . . . -179.1(3) ?
    C7 C1 C2 O3 . . . . 1.7(6) ?
    C6 C1 C2 C3 . . . . 0.6(5) ?
    C7 C1 C2 C3 . . . . -178.6(4) ?
    O3 C2 C3 C4 . . . . 179.3(4) ?
    C1 C2 C3 C4 . . . . -0.4(6) ?
    C2 C3 C4 C5 . . . . -0.2(6) ?
    C3 C4 C5 C6 . . . . 0.7(6) ?
    C3 C4 C5 I1 . . . . 179.7(3) ?
    C4 C5 C6 C1 . . . . -0.5(5) ?
    I1 C5 C6 C1 . . . . -179.6(3) ?
    C2 C1 C6 C5 . . . . -0.2(5) ?
    C7 C1 C6 C5 . . . . 179.1(3) ?
    O2 C7 O1 C8 . . . . -0.3(7) ?
    C1 C7 O1 C8 . . . . 177.4(4) ?
    C3 C2 O3 C9 . . . . 2.4(6) ?
    C1 C2 O3 C9 . . . . -177.9(4) ?
data_New_Global_Publ_Block
_journal_date_recd_electronic     2014-03-05
_journal_date_accepted     2014-03-17
_journal_name_full     'Acta Crystallographica, Section E'
_journal_year     2014
_journal_volume     70
_journal_issue      4
_journal_page_first     o462
_journal_page_last     o462
_journal_paper_category     QO
_journal_paper_doi     10.1107/S1600536814005868
_journal_coeditor_code     LR2123
_publ_contact_author_name     'Fredrik Lundvall'
_publ_contact_author_address
;
Centre for Materials Science and Nanotechnology
Department of Chemistry
University of Oslo
PO Box 1126
0315 Oslo
Norway
;
_publ_contact_author_email     'fredrik.lundvall@smn.uio.no'
_publ_contact_author_fax     ?
_publ_contact_author_phone     ?
_publ_section_title
;
Methyl 5-iodo-2-methoxybenzoate
;
loop_
    _publ_author_name
    _publ_author_footnote
    _publ_author_address
    'Lundvall, Fredrik' .
;
Centre for Materials Science and Nanotechnology
Department of Chemistry
University of Oslo
PO Box 1126
0315 Oslo
Norway
;
    'Wragg, David Stephen' .
;
Centre for Materials Science and Nanotechnology
University of Oslo
PO Box 1033
0315 Oslo
;
    'Dietzel, Pascal D. C.' .
;
Department of Chemistry
University of Bergen
PO Box 7803
5020 Bergen
Norway
;
    'Fjellv\%ag, Helmer' .
;
Centre for Materials Science and Nanotechnology
Department of Chemistry
University of Oslo
PO Box 1126
0315 Oslo
Norway
;
_publ_section_synopsis     .
