# Supplementary material for: Methyl 5-iodo-2-meth­oxy­benzoate
Source: Acta Crystallogr Sect E Struct Rep Online. 2014 Mar 22;70(Pt 4):o462. doi: 10.1107/S1600536814005868 (PMC3998619; doi:10.1107/S1600536814005868)
Supplement: Supplementary file 2 [file e-70-0o462-Isup2.hkl]

# 
# h,k,l, Fc-squared, Fo-squared, sigma(Fo-squared) and status flag 
# 
data_I
_shelx_title ' FRL_FL240_cut_080 in P2(1)/n' 
_shelx_refln_list_code          4 
_shelx_F_calc_maximum      189.36 
_exptl_crystal_F_000       560.00 
_reflns_d_resolution_high  0.8001 
 
loop_ 
 _symmetry_equiv_pos_as_xyz 
 'x, y, z' 
 '-x+1/2, y+1/2, -z+1/2' 
 '-x, -y, -z' 
 'x-1/2, -y-1/2, z-1/2' 
 
_cell_length_a     4.3378 
_cell_length_b     7.0690 
_cell_length_c    33.1197 
_cell_angle_alpha  90.000 
_cell_angle_beta   92.727 
_cell_angle_gamma  90.000 
 
_shelx_F_squared_multiplier     1.000 
 
loop_ 
 _refln_index_h 
 _refln_index_k 
 _refln_index_l 
 _refln_F_squared_calc 
 _refln_F_squared_meas 
 _refln_F_squared_sigma 
 _refln_observed_status 
   2   0   0     8678.25     8392.88    122.16 o 
   4   0   0      412.43      436.04      9.68 o 
   1   1   0     5846.26     6267.26     91.61 o 
   2   1   0     6969.85     6941.98     88.18 o 
   3   1   0      888.47      862.78     16.86 o 
   4   1   0     1300.22     1298.96     16.15 o 
   5   1   0       37.25       56.62      3.06 o 
   0   2   0     8134.56     8282.83    149.85 o 
   1   2   0     6463.24     6675.46     61.47 o 
   2   2   0      418.66      445.27      5.16 o 
   4   2   0      186.02      173.78      4.12 o 
   5   2   0      170.02      188.92      5.10 o 
   1   3   0     3242.11     3397.47     33.04 o 
   2   3   0        1.65        6.36      1.36 o 
   3   3   0     2786.98     2766.14     37.29 o 
   4   3   0        0.03       17.80      2.09 o 
   5   3   0      106.57      121.54      3.77 o 
   0   4   0      719.03      800.45     14.05 o 
   1   4   0     4792.23     4956.17     46.45 o 
   2   4   0      193.32      189.28      3.61 o 
   3   4   0       32.40       30.21      4.41 o 
   4   4   0        7.45        6.34      1.54 o 
   1   5   0       85.32       84.11      2.41 o 
   2   5   0     1005.29      949.67     12.25 o 
   3   5   0       58.20       78.75      3.96 o 
   4   5   0      107.38      129.89      6.62 o 
   0   6   0     2208.41     2244.31     37.77 o 
   1   6   0       35.15       39.01      1.89 o 
   2   6   0      363.71      375.79      6.16 o 
   3   6   0        3.75        9.94      2.26 o 
   1   7   0        8.81        9.20      1.52 o 
   2   7   0       76.35       66.46      2.70 o 
   3   7   0        9.06       12.88      2.47 o 
   0   8   0      101.80       90.14      4.27 o 
   1   8   0       21.05       26.38      2.09 o 
   2   8   0        0.09        0.83      1.49 o 
  -5   0   1      128.09      128.03      8.24 o 
  -3   0   1      378.54      309.12     10.89 o 
   1   0   1     3113.87     2952.38     99.36 o 
   3   0   1     1249.24     1285.64     33.56 o 
   5   0   1      336.16      358.84     22.23 o 
  -5   1   1      181.34      200.76      4.84 o 
  -4   1   1      465.25      520.22     11.43 o 
  -3   1   1     1843.27     1761.86     35.03 o 
  -2   1   1     3543.98     3748.40     50.49 o 
  -1   1   1      717.13      718.60     10.16 o 
   0   1   1      716.64      846.24      9.73 o 
   1   1   1      500.17      520.67      4.98 o 
   2   1   1     2718.88     2755.92     32.00 o 
   3   1   1     4365.39     4191.52     71.51 o 
   4   1   1      211.87      235.06      7.52 o 
   5   1   1       15.06       18.88      2.14 o 
  -5   2   1       32.35       52.93      3.99 o 
  -4   2   1        4.64        4.57      2.38 o 
  -2   2   1     4874.39     4976.15     45.97 o 
  -1   2   1     4384.07     4555.60     41.65 o 
   0   2   1    12583.12    13176.04    179.91 o 
   1   2   1       91.59       59.30      1.17 o 
   2   2   1     3714.08     3757.06     34.98 o 
   3   2   1      159.15      144.68      5.30 o 
   4   2   1      250.33      258.11      7.52 o 
   5   2   1       56.85       82.70      4.04 o 
  -5   3   1        0.07        6.54      1.82 o 
  -4   3   1      649.99      666.48      9.37 o 
  -3   3   1       23.24       63.89      5.45 o 
  -2   3   1     2983.67     3014.98     27.24 o 
  -1   3   1      404.36      447.88      5.33 o 
   0   3   1        7.37       13.87      0.72 o 
   1   3   1        1.86        7.07      1.41 o 
   2   3   1     4136.08     4246.31     38.81 o 
   3   3   1      134.04      163.92      7.65 o 
   4   3   1      724.80      761.36     10.37 o 
   5   3   1       24.66       28.02      2.46 o 
  -4   4   1       83.01       71.41      3.82 o 
  -3   4   1      217.35      235.75      4.90 o 
  -2   4   1      695.02      721.71      8.65 o 
  -1   4   1      546.82      567.88      5.65 o 
   0   4   1     5169.56     5235.91     63.35 o 
   1   4   1     1000.90     1141.88     10.67 o 
   2   4   1      108.55      134.72      2.52 o 
   3   4   1       18.28       30.97      2.65 o 
   4   4   1      140.81      141.52      3.54 o 
  -4   5   1        9.59       23.25      3.43 o 
  -3   5   1      361.00      355.85      8.74 o 
  -2   5   1      416.06      426.04      7.39 o 
  -1   5   1       88.62       72.23      2.21 o 
   1   5   1      611.42      602.50      9.34 o 
   2   5   1      259.95      258.45      4.51 o 
   3   5   1      205.51      215.99      8.28 o 
   4   5   1        7.92       19.88      3.12 o 
  -3   6   1       27.46       40.94      3.10 o 
  -2   6   1       50.88       51.12      2.25 o 
  -1   6   1      855.31      889.95     11.70 o 
   0   6   1       16.05       30.07      1.63 o 
   1   6   1       93.36       98.79      2.61 o 
   2   6   1       42.79       54.14      2.25 o 
   3   6   1       39.96       34.77      2.59 o 
  -3   7   1        6.13       10.97      2.39 o 
  -2   7   1        9.73       11.28      1.67 o 
  -1   7   1       12.44       16.12      1.59 o 
   0   7   1       19.86       26.71      1.88 o 
   1   7   1       42.91       37.40      2.13 o 
   2   7   1       83.81       80.12      2.87 o 
   3   7   1       76.79       77.72      4.86 o 
  -2   8   1        8.62       12.20      1.82 o 
  -1   8   1       40.25       39.34      2.37 o 
   0   8   1       56.16       53.54      2.59 o 
   1   8   1        5.22        4.79      1.49 o 
   2   8   1       97.46      107.26      3.42 o 
  -4   0   2       92.84       81.98      5.45 o 
  -2   0   2    11128.04    10666.60    140.63 o 
   2   0   2      187.82      194.67      3.40 o 
   4   0   2      416.00      410.10     10.75 o 
  -5   1   2       65.08       94.40      5.40 o 
  -4   1   2     1396.09     1412.17     17.36 o 
  -3   1   2     1251.57     1265.06     23.63 o 
  -2   1   2     7347.72     7405.93     88.45 o 
  -1   1   2     2760.91     2905.48     26.22 o 
   0   1   2      496.66      551.56     13.35 o 
   1   1   2    23602.10    24077.53    525.06 o 
   2   1   2    12308.34    11965.13    120.69 o 
   3   1   2     1185.39     1156.61     21.65 o 
   4   1   2      544.01      535.28      7.87 o 
   5   1   2       26.13       26.31      2.35 o 
  -5   2   2      101.54      117.82      3.82 o 
  -4   2   2        9.44       12.01      2.96 o 
  -3   2   2     1125.80     1089.57     29.73 o 
  -2   2   2     2705.87     2809.57     25.38 o 
  -1   2   2    13960.35    14329.62    135.73 o 
   0   2   2     2877.12     3138.51     37.44 o 
   1   2   2     5838.01     6243.56     57.79 o 
   2   2   2      194.35      217.04      3.02 o 
   3   2   2      437.17      478.15      7.99 o 
   4   2   2      250.37      274.95      5.09 o 
   5   2   2      220.74      226.13      5.00 o 
  -5   3   2      103.34      115.82      3.77 o 
  -4   3   2        8.29       40.51      5.65 o 
  -3   3   2     2168.29     2180.46     29.71 o 
  -2   3   2      116.46      109.61      5.12 o 
  -1   3   2       28.30       20.75      1.25 o 
   0   3   2      142.66      142.01      2.32 o 
   1   3   2     5532.66     5730.16     52.29 o 
   2   3   2      306.75      328.13      3.80 o 
   3   3   2     2086.79     2132.47     24.83 o 
   4   3   2       27.04       42.96      3.18 o 
   5   3   2        2.92        5.53      1.82 o 
  -4   4   2       49.89       51.46      2.50 o 
  -3   4   2      204.23      236.89      4.90 o 
  -2   4   2     1358.63     1399.45     13.26 o 
  -1   4   2     3295.71     3378.38     31.22 o 
   0   4   2     2520.35     2722.83     36.72 o 
   1   4   2      548.73      572.92      5.73 o 
   2   4   2      199.02      212.73      3.70 o 
   3   4   2      460.43      409.51      5.36 o 
   4   4   2       22.88       26.64      2.12 o 
  -4   5   2      213.08      214.42      7.39 o 
  -3   5   2      157.16      172.84      5.62 o 
  -2   5   2      535.22      495.32      7.17 o 
  -1   5   2        8.27        6.86      2.03 o 
   1   5   2     1227.49     1236.27     15.23 o 
   2   5   2     1073.02     1076.15     13.69 o 
   3   5   2      276.76      281.81      6.00 o 
   4   5   2       96.13      118.66      5.40 o 
  -3   6   2        0.61        4.31      1.97 o 
  -2   6   2      191.49      221.12      6.88 o 
  -1   6   2       59.24       69.77      2.32 o 
   0   6   2      614.86      601.50      8.40 o 
   1   6   2        7.64        4.22      1.26 o 
   2   6   2       21.25       31.41      2.02 o 
   3   6   2       18.05       28.63      2.37 o 
  -3   7   2        7.55        7.63      2.18 o 
  -2   7   2       50.64       49.31      2.80 o 
  -1   7   2      103.88      108.64      3.02 o 
   0   7   2      220.97      212.25      4.20 o 
   1   7   2       50.74       54.59      2.39 o 
   2   7   2       83.05       82.59      2.87 o 
   3   7   2       16.32       24.02      2.50 o 
  -2   8   2        8.08       10.24      1.84 o 
  -1   8   2       54.86       56.46      2.69 o 
   0   8   2       28.21       28.79      2.17 o 
   1   8   2      100.31      108.07      3.49 o 
   2   8   2        1.27        4.69      1.63 o 
  -5   0   3       10.33       14.25      3.25 o 
  -3   0   3     3875.47     3817.18     92.74 o 
  -1   0   3    35858.55    25533.27    632.08 o 
   1   0   3      552.10      476.58      6.67 o 
   3   0   3     1149.10     1034.96     26.64 o 
   5   0   3      428.14      453.38     27.82 o 
  -5   1   3      318.35      364.14      9.86 o 
  -4   1   3      327.14      364.33      8.16 o 
  -3   1   3     2252.23     2244.60     45.63 o 
  -2   1   3     1010.16     1060.04     11.30 o 
  -1   1   3     1610.39     1622.22     15.79 o 
   0   1   3     4295.24     4571.63     81.64 o 
   2   1   3     1190.93     1144.95     10.84 o 
   3   1   3     3479.00     3322.92     44.91 o 
   4   1   3       54.24       52.42      2.52 o 
   5   1   3       14.35       16.66      2.12 o 
  -5   2   3       38.13       48.82      2.99 o 
  -4   2   3       90.25       79.57      2.93 o 
  -3   2   3      365.16      387.89      9.57 o 
  -2   2   3     3011.97     2853.07     25.70 o 
  -1   2   3     1723.82     1732.80     15.96 o 
   0   2   3    14872.98    15207.00    278.28 o 
   1   2   3      862.22      984.69      9.15 o 
   2   2   3       46.98       52.81      2.11 o 
   3   2   3      586.57      579.58      9.09 o 
   4   2   3      855.02      853.78     15.47 o 
   5   2   3      130.98      167.92      5.35 o 
  -5   3   3        0.06        6.10      1.81 o 
  -4   3   3      759.24      790.09     10.73 o 
  -3   3   3       35.85       50.96      4.09 o 
  -2   3   3      535.73      482.38      7.07 o 
  -1   3   3      191.56      206.85      2.40 o 
   0   3   3     4514.36     4772.09     48.02 o 
   1   3   3      458.51      430.48      4.41 o 
   2   3   3     5200.18     5210.53     52.92 o 
   3   3   3      123.97      128.36      6.52 o 
   4   3   3       98.43      110.63      3.15 o 
   5   3   3        7.72       11.39      1.97 o 
  -4   4   3       80.82       96.84      4.41 o 
  -3   4   3       82.22      109.20      3.28 o 
  -2   4   3     2498.85     2531.77     24.91 o 
  -1   4   3     1446.72     1527.13     14.07 o 
   0   4   3     2455.77     2599.81     30.09 o 
   1   4   3      967.04      960.81     10.22 o 
   2   4   3      107.02       81.56      1.68 o 
   3   4   3       73.92       80.40      3.02 o 
   4   4   3      121.61      126.88      4.59 o 
  -4   5   3       98.00      116.14      5.62 o 
  -3   5   3      385.41      355.89      8.85 o 
  -2   5   3       75.04       65.10      2.64 o 
  -1   5   3        4.00        9.64      1.28 o 
   1   5   3     2508.01     2554.38     29.89 o 
   2   5   3       55.22       60.66      2.17 o 
   3   5   3      496.16      530.23      9.29 o 
   4   5   3        6.74        9.49      3.53 o 
  -3   6   3      105.56      128.42      7.95 o 
  -2   6   3       88.87       89.04      2.72 o 
  -1   6   3      818.16      806.01     10.77 o 
   0   6   3      134.15      136.64      3.00 o 
   1   6   3       21.68       23.82      1.63 o 
   2   6   3       20.58       31.60      2.08 o 
   3   6   3      102.50       79.38      3.24 o 
  -3   7   3       27.06       31.38      3.12 o 
  -2   7   3        0.56        2.91      1.42 o 
  -1   7   3       14.22       20.79      1.77 o 
   0   7   3       53.61       56.34      2.28 o 
   1   7   3      339.86      337.36      5.70 o 
   2   7   3        2.56        4.77      1.47 o 
   3   7   3       86.07       96.63      3.71 o 
  -2   8   3        1.51        3.07      1.54 o 
  -1   8   3       47.37       41.85      2.53 o 
   0   8   3       54.79       52.53      2.45 o 
   1   8   3       21.56       25.19      2.06 o 
   2   8   3        2.51        6.65      1.66 o 
  -4   0   4      282.53      231.67      9.57 o 
  -2   0   4    11292.84    10665.24    363.58 o 
   0   0   4     1700.47     1683.38     37.98 o 
   2   0   4      307.73      300.07      4.85 o 
   4   0   4     1315.22     1264.25     41.80 o 
  -5   1   4      105.80      144.54      6.08 o 
  -4   1   4     1022.70     1051.21     13.50 o 
  -3   1   4      846.01      820.05     21.34 o 
  -2   1   4       27.87       36.87      1.43 o 
  -1   1   4      502.51      503.71      5.97 o 
   0   1   4    16826.76    16696.34    268.12 o 
   1   1   4      223.60      220.53      2.40 o 
   2   1   4     5300.07     5081.03     46.59 o 
   3   1   4      585.32      570.46     17.15 o 
   4   1   4        2.83        0.82      2.93 o 
   5   1   4        5.52        5.82      1.80 o 
  -5   2   4        0.95        0.62      1.78 o 
  -4   2   4       17.75       22.53      2.06 o 
  -3   2   4     2107.44     2043.43     55.35 o 
  -2   2   4      683.87      608.01      7.79 o 
  -1   2   4    14470.74    15065.06    142.18 o 
   0   2   4     6533.66     6761.68     62.59 o 
   1   2   4     5677.04     6086.50     62.73 o 
   2   2   4      168.37      195.82      2.60 o 
   3   2   4     1179.38     1170.82     12.81 o 
   4   2   4      320.08      363.03      6.41 o 
   5   2   4      245.66      263.94      6.03 o 
  -5   3   4      143.35      159.70      4.31 o 
  -4   3   4        1.47       22.82      3.33 o 
  -3   3   4      636.80      602.64      9.70 o 
  -2   3   4       76.56       62.35      2.98 o 
  -1   3   4     2988.45     3293.29     29.72 o 
   0   3   4       72.30       73.98      1.04 o 
   1   3   4    11266.31    11609.19    108.52 o 
   2   3   4      568.13      645.06      8.30 o 
   3   3   4     2273.09     2258.96     21.02 o 
   4   3   4       46.02       44.59      3.02 o 
   5   3   4        6.89        7.66      2.15 o 
  -4   4   4       19.50       31.07      2.42 o 
  -3   4   4      338.06      385.82      6.89 o 
  -2   4   4      419.94      460.19      5.02 o 
  -1   4   4     4793.37     4867.67     44.80 o 
   0   4   4      228.38      252.41      3.84 o 
   1   4   4       27.46       27.07      0.83 o 
   2   4   4       56.07       65.15      2.07 o 
   3   4   4      486.42      485.91     10.20 o 
   4   4   4       50.65       63.05      3.02 o 
  -4   5   4      116.76      108.05      5.41 o 
  -3   5   4      251.51      246.36      6.97 o 
  -2   5   4        3.65        2.87      1.55 o 
  -1   5   4       27.35       33.35      1.83 o 
   0   5   4      862.86      889.38     23.26 o 
   1   5   4      262.91      268.45      4.44 o 
   2   5   4      264.29      286.76      4.97 o 
   3   5   4        6.67       14.13      1.98 o 
   4   5   4       12.74       29.18      3.68 o 
  -3   6   4       77.32       73.89      5.89 o 
  -2   6   4      309.49      308.49      5.39 o 
  -1   6   4        0.59        8.24      1.49 o 
   0   6   4       60.03       53.79      1.94 o 
   1   6   4      201.11      169.55      3.50 o 
   2   6   4       42.08       33.47      2.03 o 
   3   6   4        7.61       10.82      2.26 o 
  -3   7   4        2.14        3.55      2.05 o 
  -2   7   4        4.21        2.78      1.49 o 
  -1   7   4       20.68       20.87      1.85 o 
   0   7   4      234.14      245.59      4.60 o 
   1   7   4       35.49       39.30      2.11 o 
   2   7   4      182.02      178.47      4.02 o 
   3   7   4       74.71       87.04      4.56 o 
  -2   8   4        2.33        3.14      1.61 o 
  -1   8   4      109.51      100.39      3.20 o 
   0   8   4        5.74        8.80      1.59 o 
   1   8   4       29.52       34.89      2.33 o 
   2   8   4        8.88       11.25      1.79 o 
  -5   0   5        0.41       -2.94      2.94 o 
  -3   0   5     5202.37     4829.92    116.58 o 
   1   0   5     1403.67     1563.27     24.56 o 
   3   0   5     3320.98     3283.36     53.30 o 
   5   0   5      350.50      357.99     12.07 o 
  -5   1   5      324.06      343.55      7.31 o 
  -4   1   5      237.31      272.64      5.07 o 
  -2   1   5      656.83      650.90      6.32 o 
  -1   1   5     5799.20     6075.34     54.87 o 
   0   1   5    12117.99    11920.52    213.44 o 
   1   1   5    17352.69    17634.89    197.32 o 
   2   1   5     1426.67     1357.93     12.72 o 
   3   1   5      424.59      391.31     10.65 o 
   4   1   5       50.57       42.34      2.48 o 
   5   1   5       46.08       60.23      4.26 o 
  -5   2   5        3.39        3.88      1.78 o 
  -4   2   5      329.82      328.76      5.73 o 
  -3   2   5     1011.06     1062.25     15.63 o 
  -2   2   5     8930.07     9062.49     81.21 o 
  -1   2   5     5000.58     5160.12     46.36 o 
   0   2   5     3368.17     3657.02     43.98 o 
   1   2   5      253.92      282.33      2.99 o 
   2   2   5     5025.00     5079.26     46.86 o 
   3   2   5     1975.97     1839.98     19.32 o 
   4   2   5      901.61      885.19     14.25 o 
   5   2   5       26.02       44.85      8.10 o 
  -5   3   5        0.16       10.31      1.94 o 
  -4   3   5     1022.10     1017.60     13.15 o 
  -3   3   5        6.83       16.45      2.50 o 
  -2   3   5       12.69       23.02      0.98 o 
  -1   3   5      525.69      612.03      5.96 o 
   0   3   5     8059.98     8357.17     94.10 o 
   1   3   5      391.27      446.35      4.60 o 
   2   3   5     4612.18     4632.37     42.18 o 
   3   3   5       34.20       46.44      2.92 o 
   4   3   5       53.52       50.33      2.80 o 
   5   3   5        3.06        1.33      2.18 o 
  -4   4   5       48.94       61.15      2.65 o 
  -3   4   5      315.53      314.68      5.97 o 
  -2   4   5     2857.04     3070.80     29.27 o 
  -1   4   5     1170.60     1200.59     11.24 o 
   0   4   5      363.25      310.91      3.75 o 
   1   4   5      121.65      129.03      2.19 o 
   2   4   5     2130.49     2080.98     20.84 o 
   3   4   5      143.12      149.40      4.13 o 
   4   4   5      384.15      421.44      6.64 o 
  -4   5   5      104.63      110.55      5.62 o 
  -3   5   5        3.29        2.06      2.08 o 
  -2   5   5      179.85      197.12      6.04 o 
  -1   5   5     1484.06     1577.95     22.15 o 
   0   5   5      340.60      341.50      6.06 o 
   1   5   5     1898.84     1946.05     23.18 o 
   2   5   5       89.17       97.50      2.59 o 
   3   5   5      189.28      201.45      4.87 o 
   4   5   5       30.96       26.83      3.18 o 
  -3   6   5      286.58      282.03     10.89 o 
  -2   6   5        0.70        4.08      1.27 o 
  -1   6   5      651.13      612.18      8.63 o 
   0   6   5       62.47       54.47      1.96 o 
   1   6   5      329.11      344.64      5.47 o 
   2   6   5       65.25       70.40      2.46 o 
   3   6   5       80.88       79.00      5.04 o 
  -3   7   5       23.14       23.19      2.91 o 
  -2   7   5        8.58        8.11      1.60 o 
  -1   7   5        1.35        4.13      1.42 o 
   0   7   5       68.83       72.07      2.48 o 
   1   7   5      281.83      259.60      4.77 o 
   2   7   5      117.78      126.27      3.37 o 
   3   7   5        3.02        7.60      1.90 o 
  -2   8   5       26.05       28.71      2.55 o 
  -1   8   5        0.44        0.98      1.42 o 
   0   8   5        0.08       -0.91      1.39 o 
   1   8   5        0.11        1.03      1.42 o 
   2   8   5       34.96       33.29      2.37 o 
  -4   0   6     1080.37     1032.75     18.88 o 
  -2   0   6    12916.15    12704.62    456.02 o 
   0   0   6     2318.16     2239.63     33.77 o 
   2   0   6     5713.51     5507.07    112.20 o 
   4   0   6     1850.39     1808.19     36.21 o 
  -5   1   6       51.94       79.79      3.49 o 
  -4   1   6      281.71      295.25      5.30 o 
  -2   1   6     1045.95     1029.16      9.66 o 
  -1   1   6     2657.88     2847.21     34.44 o 
   0   1   6    14858.53    14464.80    188.88 o 
   1   1   6     2008.00     2054.06     21.53 o 
   2   1   6     3827.47     3599.09     33.16 o 
   3   1   6      357.47      314.09      6.39 o 
   4   1   6       47.84       45.10      2.41 o 
   5   1   6       17.57       24.20      3.12 o 
  -5   2   6       65.62       66.28      3.23 o 
  -4   2   6      117.18      144.53      4.41 o 
  -3   2   6     2206.07     2165.79     29.68 o 
  -2   2   6     1053.32     1027.02      9.77 o 
  -1   2   6     4682.44     4903.94     45.75 o 
   0   2   6      494.99      515.72      4.89 o 
   1   2   6      883.83      924.09      9.36 o 
   2   2   6     6645.17     6458.81     58.87 o 
   3   2   6     1851.48     1748.17     16.65 o 
   4   2   6      307.12      324.71      5.65 o 
   5   2   6       81.28       90.43      5.59 o 
  -5   3   6      219.65      219.11      5.07 o 
  -4   3   6        4.20       22.92      2.04 o 
  -3   3   6       33.33       23.35      4.25 o 
  -2   3   6       15.48       17.94      0.99 o 
  -1   3   6      776.39      669.53      6.46 o 
   0   3   6       58.95       74.18      3.36 o 
   1   3   6     8222.60     8436.91     79.13 o 
   2   3   6      485.22      500.62      5.37 o 
   3   3   6      350.58      368.18      5.12 o 
   4   3   6        3.33        5.50      1.52 o 
  -4   4   6       95.77       92.20      6.84 o 
  -3   4   6      749.59      769.29      9.88 o 
  -2   4   6      397.91      390.24      6.08 o 
  -1   4   6     1637.63     1581.85     14.55 o 
   0   4   6      563.80      554.94      6.21 o 
   1   4   6      408.57      394.17      4.20 o 
   2   4   6      438.83      438.71      7.48 o 
   3   4   6      129.21      137.80      2.49 o 
   4   4   6      268.42      268.99      5.01 o 
  -4   5   6       17.47       22.41      3.64 o 
  -3   5   6       42.71       46.98      3.52 o 
  -2   5   6      123.19      175.25      5.59 o 
  -1   5   6      249.69      240.92      4.68 o 
   0   5   6     1797.80     1824.93     25.04 o 
   1   5   6       59.86       62.17      2.25 o 
   2   5   6      217.68      224.72      4.04 o 
   3   5   6       12.94       14.77      1.98 o 
   4   5   6        5.13        8.74      3.24 o 
  -3   6   6        0.01        7.07      3.24 o 
  -2   6   6      546.47      518.89      7.80 o 
  -1   6   6        0.14        3.57      1.21 o 
   0   6   6      187.79      183.22      3.57 o 
   1   6   6      594.83      611.48      8.55 o 
   2   6   6      310.09      288.44      5.11 o 
   3   6   6       45.99       56.11      2.51 o 
  -3   7   6        0.62        3.60      2.18 o 
  -2   7   6        0.41        3.81      1.46 o 
  -1   7   6       30.82       37.19      2.13 o 
   0   7   6      394.54      378.54      6.15 o 
   1   7   6      212.26      203.76      4.12 o 
   2   7   6       14.84       17.32      1.76 o 
   3   7   6       25.72       40.43      3.35 o 
  -2   8   6        9.05        9.60      1.84 o 
  -1   8   6       15.70       17.11      1.89 o 
   0   8   6        9.25       11.03      1.67 o 
   1   8   6        0.48        0.08      1.42 o 
   2   8   6       17.61       26.21      2.17 o 
  -5   0   7      167.99      163.39      6.36 o 
  -3   0   7     6448.75     6093.19    125.12 o 
  -1   0   7     1473.66     1512.71     35.44 o 
   1   0   7     7983.89     8010.90    199.90 o 
   3   0   7     3952.87     3750.15     81.37 o 
   5   0   7      145.98      162.21      8.24 o 
  -5   1   7      205.71      228.46      5.19 o 
  -4   1   7      153.80      167.09      3.89 o 
  -3   1   7        2.18        2.90      1.58 o 
  -2   1   7      521.14      492.25      5.52 o 
  -1   1   7    13477.12    13695.92    157.15 o 
   0   1   7     8880.42     9205.02    114.37 o 
   1   1   7    11308.71    10907.47    106.31 o 
   2   1   7     2668.35     2630.34     23.89 o 
   3   1   7       77.31       78.29      1.82 o 
   4   1   7        0.11        3.14      1.61 o 
   5   1   7      148.75      163.12      5.83 o 
  -5   2   7       39.88       53.07      3.06 o 
  -4   2   7      721.91      702.09      9.80 o 
  -3   2   7     1661.55     1652.32     19.44 o 
  -2   2   7     7744.15     7999.20     73.25 o 
  -1   2   7     3441.91     3603.67     32.54 o 
   0   2   7        0.92       11.04      0.62 o 
   1   2   7     1502.46     1454.92     13.26 o 
   2   2   7     3778.47     3810.36     36.25 o 
   3   2   7      713.45      723.36      7.69 o 
   4   2   7      790.50      781.53     10.57 o 
   5   2   7        4.87        6.77      2.29 o 
  -5   3   7        2.64        9.49      2.49 o 
  -4   3   7      121.82      118.37      3.29 o 
  -3   3   7       38.76       39.36      1.97 o 
  -2   3   7     1584.68     1609.97     14.95 o 
  -1   3   7       35.66       48.63      1.72 o 
   0   3   7    18831.13    19397.88    205.00 o 
   1   3   7       30.22       28.67      1.58 o 
   2   3   7     3419.42     3505.13     31.66 o 
   3   3   7       17.64       27.07      1.73 o 
   4   3   7      178.43      148.65      3.58 o 
  -4   4   7       83.67      104.74      5.18 o 
  -3   4   7      631.23      600.46      8.02 o 
  -2   4   7     1453.04     1387.50     13.15 o 
  -1   4   7     1001.36     1056.81     10.78 o 
   0   4   7      610.13      673.39      6.54 o 
   1   4   7        4.96        5.88      0.59 o 
   2   4   7     1078.75     1018.74     10.93 o 
   3   4   7      208.27      203.01      3.58 o 
   4   4   7      400.74      402.48      6.48 o 
  -4   5   7        5.44       10.75      3.12 o 
  -3   5   7       40.62       35.57      6.04 o 
  -2   5   7        1.46       10.05      1.56 o 
  -1   5   7      609.61      630.46      9.86 o 
   0   5   7      960.34      938.90     13.76 o 
   1   5   7      144.29      157.10      3.02 o 
   2   5   7      448.12      424.60      6.38 o 
   3   5   7       66.58       78.53      2.57 o 
   4   5   7       43.74       48.56      4.71 o 
  -3   6   7      215.60      211.38      9.42 o 
  -2   6   7       86.45       76.97      2.68 o 
  -1   6   7      139.90      120.60      2.95 o 
   0   6   7        1.61        6.88      1.19 o 
   1   6   7      287.15      287.46      5.57 o 
   2   6   7       95.94       99.74      2.85 o 
   3   6   7      303.65      306.04      5.57 o 
  -3   7   7        0.07        1.89      1.97 o 
  -2   7   7       68.62       69.82      2.72 o 
  -1   7   7      116.66      120.91      3.20 o 
   0   7   7      161.00      168.32      3.97 o 
   1   7   7       59.45       55.46      2.34 o 
   2   7   7       40.93       50.45      2.39 o 
   3   7   7       17.70       15.30      2.16 o 
  -2   8   7       30.66       31.23      2.41 o 
  -1   8   7        0.73        2.13      1.46 o 
   0   8   7       35.55       37.58      2.31 o 
   1   8   7        2.99        4.49      1.55 o 
   2   8   7       29.97       31.03      3.18 o 
  -4   0   8     1434.35     1402.34     24.61 o 
  -2   0   8     4994.46     4965.71    143.23 o 
   0   0   8     1930.92     2040.36     86.15 o 
   2   0   8     8641.07     8141.16    189.68 o 
   4   0   8      892.50      785.75     22.37 o 
  -5   1   8       20.39       31.35      2.56 o 
  -4   1   8      133.92      139.50      7.14 o 
  -3   1   8       48.21       38.63      3.82 o 
  -2   1   8     3619.04     3595.94     33.62 o 
  -1   1   8     5641.68     5914.63     58.62 o 
   0   1   8    27882.16    27436.33    420.26 o 
   1   1   8     5587.20     5414.75     55.85 o 
   2   1   8     1237.49     1272.09     12.03 o 
   3   1   8       16.68       13.54      1.11 o 
   4   1   8      382.66      352.93      8.64 o 
   5   1   8       84.93      124.07      5.31 o 
  -5   2   8      154.84      170.11      4.50 o 
  -4   2   8      512.82      557.31      8.25 o 
  -3   2   8     2910.14     2863.47     32.47 o 
  -2   2   8     1397.33     1430.51     13.30 o 
  -1   2   8     1578.54     1640.14     14.92 o 
   0   2   8        7.95        6.24      0.54 o 
   1   2   8     4026.08     4006.52     37.61 o 
   2   2   8     1973.42     1965.65     18.12 o 
   3   2   8     2013.81     1922.73     18.20 o 
   4   2   8        9.55       26.70      2.20 o 
   5   2   8       15.07       17.82      3.01 o 
  -5   3   8      138.49      141.11      5.07 o 
  -4   3   8        2.38        1.55      2.44 o 
  -3   3   8      128.77      142.09      3.04 o 
  -2   3   8       86.07      107.05      1.87 o 
  -1   3   8     9165.53     9466.54     88.16 o 
   0   3   8        0.42       10.55      1.52 o 
   1   3   8     4570.10     4509.29     41.40 o 
   2   3   8       17.82       22.92      1.56 o 
   3   3   8     1124.33     1058.26     14.61 o 
   4   3   8       20.10       20.03      2.04 o 
  -4   4   8       93.36       94.14      3.48 o 
  -3   4   8     1407.32     1409.48     16.80 o 
  -2   4   8      858.29      856.11      8.53 o 
  -1   4   8       58.24       88.07      1.71 o 
   0   4   8      139.29      135.68      1.73 o 
   1   4   8     1107.19     1088.02     10.35 o 
   2   4   8      920.82      928.68     11.14 o 
   3   4   8      593.63      570.83      6.46 o 
   4   4   8      102.09      128.53      4.19 o 
  -4   5   8       17.08       14.54      3.31 o 
  -3   5   8        5.34       16.21      2.71 o 
  -2   5   8      369.72      384.99      8.17 o 
  -1   5   8      590.69      624.97      8.49 o 
   0   5   8     1766.41     1721.41     23.68 o 
   1   5   8      209.39      189.42      3.45 o 
   2   5   8     1465.95     1471.21     18.10 o 
   3   5   8      180.55      172.65      3.80 o 
   4   5   8        1.66        5.89      2.94 o 
  -3   6   8       17.50       25.02      4.42 o 
  -2   6   8       49.36       45.67      2.27 o 
  -1   6   8      128.15      132.59      3.12 o 
   0   6   8       76.09       92.33      2.44 o 
   1   6   8       41.27       51.40      2.00 o 
   2   6   8      634.35      579.29      8.41 o 
   3   6   8       25.27       30.38      3.53 o 
  -3   7   8        1.30        5.96      2.18 o 
  -2   7   8      106.96      115.98      3.35 o 
  -1   7   8       40.31       43.05      2.32 o 
   0   7   8       98.59       87.24      2.69 o 
   1   7   8       34.61       37.97      2.17 o 
   2   7   8        0.13        2.24      1.35 o 
   3   7   8        0.64        4.12      1.53 o 
  -2   8   8        0.57        0.48      1.49 o 
  -1   8   8       25.36       21.76      2.04 o 
   0   8   8        8.10       12.57      1.72 o 
   1   8   8       18.96       18.84      1.96 o 
  -5   0   9      247.21      233.14      7.49 o 
  -3   0   9     3877.68     3719.56     58.83 o 
  -1   0   9     1149.96     1223.62     15.80 o 
   1   0   9     5741.65     5529.17     97.59 o 
   3   0   9     4354.23     3939.08     50.59 o 
   5   0   9       27.08       26.79      4.71 o 
  -5   1   9      212.82      225.67      5.21 o 
  -4   1   9        0.03       -0.51      2.80 o 
  -3   1   9      446.64      406.76      5.97 o 
  -2   1   9     1029.80      956.68      9.04 o 
  -1   1   9    13087.97    12939.14    145.62 o 
   0   1   9      610.37      631.39      9.23 o 
   1   1   9     4116.64     4090.19     38.29 o 
   2   1   9      306.22      295.12      3.49 o 
   3   1   9      660.58      629.96      6.83 o 
   4   1   9      109.04      121.30      4.79 o 
   5   1   9      278.46      296.41      7.80 o 
  -5   2   9       63.35       88.17      4.29 o 
  -4   2   9      898.30      886.50     11.83 o 
  -3   2   9       87.49      119.04      2.85 o 
  -2   2   9      831.42      810.63      7.88 o 
  -1   2   9      157.66      155.66      1.93 o 
   0   2   9      115.42      106.56      1.39 o 
   1   2   9     4078.35     4248.02     45.55 o 
   2   2   9     3618.40     3574.43     32.70 o 
   3   2   9      324.00      338.51      4.34 o 
   5   2   9        0.06       -2.08      2.08 o 
  -5   3   9        2.55        5.86      2.24 o 
  -4   3   9       24.28       22.92      2.51 o 
  -3   3   9       55.57       52.17      1.92 o 
  -2   3   9     3568.57     3590.27     32.28 o 
  -1   3   9       49.10       82.22      3.25 o 
   0   3   9    12251.77    12821.06    118.45 o 
   1   3   9      682.36      683.86      6.70 o 
   2   3   9       47.08       51.72      1.36 o 
   3   3   9       90.97       87.84      3.64 o 
   4   3   9       88.76       88.83      3.75 o 
  -4   4   9      260.30      282.09      5.52 o 
  -3   4   9       97.59      106.49      2.66 o 
  -2   4   9      722.30      697.93      7.12 o 
  -1   4   9       19.15       32.94      1.02 o 
   0   4   9        2.61        7.70      0.51 o 
   1   4   9      775.83      826.29      9.57 o 
   2   4   9      768.14      751.53      7.76 o 
   3   4   9      190.85      217.46      3.76 o 
   4   4   9      178.32      185.05      5.31 o 
  -4   5   9        2.34        5.08      2.89 o 
  -3   5   9       47.07       74.51      9.27 o 
  -2   5   9       42.17       61.02      2.36 o 
  -1   5   9      883.33      869.34     11.22 o 
   0   5   9      321.88      284.88      6.64 o 
   1   5   9      984.32      986.52     12.51 o 
   2   5   9      360.48      373.01      5.82 o 
   3   5   9        1.75        9.07      1.43 o 
  -3   6   9       85.95       82.76      4.44 o 
  -2   6   9      133.80      127.71      3.29 o 
  -1   6   9       23.60       15.20      1.55 o 
   0   6   9       75.58       85.63      2.46 o 
   1   6   9      775.64      746.17     12.54 o 
   2   6   9        0.80        6.84      2.02 o 
   3   6   9      132.88      134.31      3.47 o 
  -3   7   9       13.65       25.11      3.12 o 
  -2   7   9       16.47       20.63      1.92 o 
  -1   7   9      329.25      314.55      5.61 o 
   0   7   9       24.40       30.52      2.08 o 
   1   7   9       72.60       69.20      2.53 o 
   2   7   9       21.22       34.12      2.16 o 
   3   7   9       45.79       45.56      4.19 o 
  -2   8   9        7.39        6.16      1.78 o 
  -1   8   9        7.99        5.78      1.65 o 
   0   8   9       15.19       18.00      1.94 o 
   1   8   9       32.38       38.46      2.37 o 
  -4   0  10     1245.35     1234.20     22.00 o 
  -2   0  10     2748.32     2876.64     45.26 o 
   0   0  10    12339.89    11733.20    160.66 o 
   2   0  10    10807.55    10116.47    395.45 o 
   4   0  10      340.49      312.06     10.89 o 
  -5   1  10       33.37       45.17      3.09 o 
  -4   1  10       97.58       79.69      2.94 o 
  -3   1  10      185.76      176.45      3.39 o 
  -2   1  10    12490.94    12229.89    131.90 o 
  -1   1  10     4633.75     4736.33     46.80 o 
   0   1  10    12176.92    12366.37    165.46 o 
   1   1  10      146.18      142.34      2.05 o 
   2   1  10      256.40      261.05      3.63 o 
   3   1  10      185.98      190.14      2.96 o 
   4   1  10      645.84      631.25     12.49 o 
   5   1  10      129.92      150.79      8.68 o 
  -5   2  10      224.86      228.87      5.27 o 
  -4   2  10      202.68      258.23      4.96 o 
  -3   2  10     2117.86     2068.06     28.67 o 
  -2   2  10      139.53      152.44      2.12 o 
  -1   2  10       23.31       25.42      0.82 o 
   0   2  10     3998.48     4128.13     37.36 o 
   1   2  10    11951.33    12184.13    141.04 o 
   2   2  10     1382.03     1299.68     13.51 o 
   3   2  10     2252.75     2159.35     20.34 o 
   4   2  10       12.84       17.66      3.83 o 
   5   2  10        2.36        3.00      2.65 o 
  -4   3  10        2.52       -0.58      2.17 o 
  -3   3  10      792.53      799.58     10.23 o 
  -2   3  10       57.05       78.72      1.97 o 
  -1   3  10    12579.74    13401.67    126.63 o 
   0   3  10      910.82      982.61      9.23 o 
   1   3  10      575.82      535.78      5.39 o 
   2   3  10      186.20      166.78      2.69 o 
   3   3  10      609.06      574.54      7.17 o 
   4   3  10       59.50       64.47      4.71 o 
  -4   4  10      115.57      120.84      4.12 o 
  -3   4  10      494.94      495.51      6.94 o 
  -2   4  10      172.10      173.71      2.55 o 
  -1   4  10      149.36      173.11      2.44 o 
   0   4  10      226.28      251.08      2.85 o 
   1   4  10     4048.39     3905.67     35.00 o 
   2   4  10       70.38       86.94      2.13 o 
   3   4  10     1797.45     1772.14     17.13 o 
   4   4  10       37.35       56.27      3.22 o 
  -4   5  10        3.10        8.87      3.10 o 
  -3   5  10       29.38       49.60      3.73 o 
  -2   5  10     1100.72     1099.32     14.18 o 
  -1   5  10      408.76      392.64      6.03 o 
   0   5  10     1053.28     1036.47     13.06 o 
   1   5  10       79.21       85.29      2.21 o 
   2   5  10       12.42       23.32      1.63 o 
   3   5  10      248.60      231.31      4.52 o 
  -3   6  10       16.35       16.83      2.89 o 
  -2   6  10      154.63      114.70      3.06 o 
  -1   6  10        3.37        9.62      1.40 o 
   0   6  10      170.04      181.23      3.55 o 
   1   6  10        1.40        4.19      1.16 o 
   2   6  10      151.60      148.16      3.42 o 
   3   6  10       28.93       32.55      2.15 o 
  -3   7  10        0.40        3.68      2.29 o 
  -2   7  10      147.49      148.96      3.79 o 
  -1   7  10        8.16       12.82      1.61 o 
   0   7  10       92.41       79.23      2.61 o 
   1   7  10       93.74      106.44      2.98 o 
   2   7  10        9.82       14.74      1.74 o 
  -1   8  10        1.76        5.54      1.51 o 
   0   8  10       18.80       28.62      2.16 o 
   1   8  10       31.99       33.20      2.31 o 
  -5   0  11      100.51      111.85      6.77 o 
  -3   0  11     1828.35     1810.81     29.90 o 
  -1   0  11      393.25      355.13      5.20 o 
   1   0  11    13447.56    12639.87    197.52 o 
   3   0  11     2624.15     2483.18     32.69 o 
   5   0  11       11.48       11.48      3.83 o 
  -5   1  11        4.38        0.69      2.22 o 
  -4   1  11       47.27       40.21      2.38 o 
  -3   1  11     2412.78     2251.23     25.91 o 
  -2   1  11     5006.37     5051.21     49.70 o 
  -1   1  11     6430.89     6526.58     67.32 o 
   0   1  11     7419.68     7606.85    105.72 o 
   1   1  11     1043.94     1105.63     13.71 o 
   2   1  11      114.28      119.03      2.40 o 
   3   1  11     1174.14     1076.68     10.83 o 
   4   1  11      283.19      299.26      7.70 o 
   5   1  11      127.89      150.08      5.61 o 
  -5   2  11       32.46       58.56      4.41 o 
  -4   2  11      735.97      723.50     10.03 o 
  -3   2  11      241.36      251.71      4.34 o 
  -2   2  11      231.32      215.36      6.10 o 
  -1   2  11      649.31      671.12      6.54 o 
   0   2  11     5437.58     5501.42     60.19 o 
   1   2  11     4997.98     4877.95     50.78 o 
   2   2  11     5157.09     5009.55     45.45 o 
   3   2  11       60.18       75.29      1.91 o 
   4   2  11        3.31        5.20      2.39 o 
   5   2  11        0.15       -0.25      2.21 o 
  -4   3  11      109.33      113.83      3.75 o 
  -3   3  11       82.70      108.08      2.65 o 
  -2   3  11     2554.22     2574.02     23.43 o 
  -1   3  11       16.02       24.69      1.14 o 
   0   3  11      796.25      694.95     17.91 o 
   1   3  11       66.12       56.16      1.07 o 
   2   3  11      476.20      453.49      5.47 o 
   3   3  11       11.85       18.22      1.28 o 
   4   3  11      249.37      236.99      9.42 o 
  -4   4  11      333.92      340.54      5.83 o 
  -3   4  11       80.53       77.47      2.34 o 
  -2   4  11       10.01        6.25      0.86 o 
  -1   4  11        2.24        3.35      1.05 o 
   0   4  11     1925.76     2027.79     35.60 o 
   1   4  11      800.01      827.43     10.26 o 
   2   4  11     1817.40     1747.07     16.50 o 
   3   4  11      683.59      700.30      8.45 o 
   4   4  11       22.82       19.99      2.39 o 
  -4   5  11       19.30       25.25      3.73 o 
  -3   5  11      252.65      278.61     15.31 o 
  -2   5  11      680.47      663.52      9.29 o 
  -1   5  11     1692.59     1673.03     20.23 o 
   0   5  11        0.68        2.24      0.89 o 
   1   5  11      589.96      567.91      7.85 o 
   2   5  11      153.08      148.67      3.17 o 
   3   5  11      212.91      183.21      4.51 o 
  -3   6  11       68.37       62.57      4.56 o 
  -2   6  11        7.01       11.91      1.61 o 
  -1   6  11       31.64       44.00      2.09 o 
   0   6  11       90.45       98.03      2.61 o 
   1   6  11      349.26      337.57      5.47 o 
   2   6  11       13.03       17.59      1.67 o 
   3   6  11      104.68      111.65      4.08 o 
  -3   7  11        5.97       12.43      2.71 o 
  -2   7  11        5.14        7.97      1.61 o 
  -1   7  11        1.49        1.68      1.32 o 
   0   7  11      175.77      177.84      3.77 o 
   1   7  11       25.29       35.33      2.06 o 
   2   7  11        9.64       19.21      1.78 o 
  -1   8  11       33.80       41.62      2.48 o 
   0   8  11       36.85       39.04      2.39 o 
   1   8  11       23.75       22.55      2.00 o 
  -4   0  12     2786.83     2856.41     46.78 o 
  -2   0  12      226.28      273.57      4.28 o 
   0   0  12    15068.48    14737.29    652.10 o 
   2   0  12     6055.24     5554.43     78.55 o 
   4   0  12        0.31       -2.36      2.65 o 
  -5   1  12        8.36        9.79      2.08 o 
  -4   1  12      479.93      446.62      7.02 o 
  -3   1  12     1043.65      980.56     12.18 o 
  -2   1  12     5366.90     5294.15     56.20 o 
  -1   1  12     3854.36     3901.46     45.33 o 
   0   1  12     3553.78     3727.87     40.85 o 
   1   1  12      924.89      983.74     11.74 o 
   2   1  12     1973.41     1952.89     18.10 o 
   3   1  12      487.86      503.37      7.04 o 
   4   1  12      788.87      772.54     14.57 o 
   5   1  12       83.26       95.63      4.68 o 
  -5   2  12      176.12      165.22      4.67 o 
  -4   2  12      256.39      275.93      5.20 o 
  -3   2  12      147.43      142.80      3.08 o 
  -2   2  12       39.94       43.18      1.28 o 
  -1   2  12     3164.63     3153.00     30.36 o 
   0   2  12     4709.38     4826.12     47.06 o 
   1   2  12    10136.77    10173.42    121.89 o 
   2   2  12      526.89      525.77      5.61 o 
   3   2  12      618.65      565.84      7.86 o 
   4   2  12        3.23        5.45      2.29 o 
  -4   3  12        3.60        5.25      2.29 o 
  -3   3  12     1325.71     1328.65     16.31 o 
  -2   3  12       89.97       89.99      2.92 o 
  -1   3  12     4260.85     4269.90     39.11 o 
   0   3  12        2.42       18.84      1.77 o 
   1   3  12      135.94      153.85      2.00 o 
   2   3  12      171.56      157.81      2.36 o 
   3   3  12      338.71      305.75      4.93 o 
   4   3  12       41.44       79.20      4.37 o 
  -4   4  12       67.35       63.95      3.53 o 
  -3   4  12      123.48      108.32      2.75 o 
  -2   4  12        2.29        6.97      2.27 o 
  -1   4  12      891.68      953.19      9.95 o 
   0   4  12      549.37      535.80      5.45 o 
   1   4  12     2808.97     2814.49     30.91 o 
   2   4  12      838.09      806.72      8.24 o 
   3   4  12       21.52       37.89      2.76 o 
   4   4  12       95.19      100.98      5.59 o 
  -4   5  12       17.98       29.96      4.12 o 
  -3   5  12       77.82      103.37      5.15 o 
  -2   5  12      668.46      666.03      9.36 o 
  -1   5  12      225.25      210.52      3.87 o 
   0   5  12      374.05      346.15      5.26 o 
   1   5  12        8.29       15.50      1.28 o 
   2   5  12      236.12      217.88      4.02 o 
   3   5  12      111.79      118.64      3.67 o 
  -3   6  12        0.81        2.11      2.26 o 
  -2   6  12        6.25        2.88      1.28 o 
  -1   6  12        0.32        4.41      1.29 o 
   0   6  12      691.17      680.95      9.37 o 
   1   6  12       69.61       62.26      2.18 o 
   2   6  12      391.22      389.51      6.84 o 
   3   6  12       40.53       54.40      2.93 o 
  -2   7  12       29.75       33.41      2.26 o 
  -1   7  12      135.52      127.94      3.35 o 
   0   7  12       54.32       43.80      2.20 o 
   1   7  12       21.05       31.55      2.04 o 
   2   7  12      107.66      102.49      3.01 o 
  -1   8  12       12.07       17.13      1.96 o 
   0   8  12       44.11       45.00      2.46 o 
   1   8  12       57.69       57.12      2.61 o 
  -5   0  13      468.05      459.02     11.00 o 
  -3   0  13       67.15       87.56      3.43 o 
  -1   0  13    28629.02    28627.82    610.82 o 
   1   0  13    20173.10    19419.47    315.33 o 
   3   0  13      418.01      359.46      7.88 o 
   5   0  13      137.23      133.07      7.36 o 
  -5   1  13      105.04       87.32      3.46 o 
  -4   1  13       69.86       69.91      2.72 o 
  -3   1  13     1737.36     1733.31     20.40 o 
  -2   1  13     1877.70     1941.07     17.72 o 
  -1   1  13     5382.01     5554.73     50.28 o 
   0   1  13      585.12      561.94      5.64 o 
   1   1  13     1579.73     1659.13     30.04 o 
   2   1  13      908.11      922.11      9.08 o 
   3   1  13     1743.31     1615.90     18.70 o 
   4   1  13      419.77      447.88      9.89 o 
   5   1  13       28.48       37.99      3.64 o 
  -5   2  13       61.24       73.48      3.53 o 
  -4   2  13      212.34      205.42      6.88 o 
  -3   2  13       10.61       10.95      1.35 o 
  -2   2  13       17.40       17.98      0.89 o 
  -1   2  13     1570.09     1586.27     14.59 o 
   0   2  13     7928.56     8104.62     74.19 o 
   1   2  13       43.89       40.05      1.24 o 
   2   2  13     1422.60     1349.96     12.86 o 
   3   2  13       21.98       23.31      1.84 o 
   4   2  13        3.31        4.80      2.39 o 
  -4   3  13      250.41      267.57      5.02 o 
  -3   3  13        0.93       10.01      3.53 o 
  -2   3  13     4987.96     5028.59     53.39 o 
  -1   3  13      465.96      456.05      4.83 o 
   0   3  13      954.37      919.30      9.52 o 
   1   3  13      372.51      349.00      3.80 o 
   2   3  13     1950.49     1871.93     19.24 o 
   3   3  13      156.67      167.50      3.63 o 
   4   3  13      838.83      791.37     14.99 o 
  -4   4  13      171.32      161.41      3.89 o 
  -3   4  13      105.42       90.59      2.57 o 
  -2   4  13      487.75      530.56      5.76 o 
  -1   4  13        1.89        4.54      0.97 o 
   0   4  13     4352.32     4370.63     39.50 o 
   1   4  13      924.98      889.89      8.70 o 
   2   4  13      441.89      428.40      4.95 o 
   3   4  13      162.05      171.98      4.29 o 
   4   4  13      124.55      103.92      6.77 o 
  -4   5  13        9.38       24.25      3.85 o 
  -3   5  13      377.06      358.55     16.93 o 
  -2   5  13       82.83       98.22      2.89 o 
  -1   5  13      608.09      543.77      7.68 o 
   0   5  13       90.41      101.19      2.42 o 
   1   5  13        4.19        7.19      1.11 o 
   2   5  13      263.13      259.79      4.52 o 
   3   5  13      169.99      152.62      5.72 o 
  -3   6  13        0.25        3.23      2.33 o 
  -2   6  13        9.57       17.48      1.80 o 
  -1   6  13      647.42      678.82      9.48 o 
   0   6  13        6.50        8.66      1.26 o 
   1   6  13      626.72      593.16      8.41 o 
   2   6  13      214.55      225.34      4.34 o 
   3   6  13       37.22       48.30      4.16 o 
  -2   7  13       61.06       60.53      2.68 o 
  -1   7  13       61.56       45.37      2.76 o 
   0   7  13       87.25       90.08      3.19 o 
   1   7  13       42.25       53.07      2.25 o 
   2   7  13        1.00        4.72      1.38 o 
  -1   8  13       68.20       65.68      2.77 o 
   0   8  13        1.96        1.84      1.43 o 
   1   8  13        3.20        6.24      1.61 o 
  -4   0  14      313.84      322.32      8.54 o 
  -2   0  14     4321.88     4196.95     65.46 o 
   0   0  14    11904.12    11983.24    352.09 o 
   2   0  14     5174.99     5065.70     64.11 o 
   4   0  14      154.21      144.84      7.36 o 
  -5   1  14       36.10       40.32      2.83 o 
  -4   1  14      145.68      144.82      4.55 o 
  -3   1  14     1977.71     1913.51     22.35 o 
  -2   1  14     3570.54     3573.66     32.23 o 
  -1   1  14      811.48      811.01      8.10 o 
   0   1  14      343.18      389.20      6.67 o 
   1   1  14       38.73       43.79      0.91 o 
   2   1  14     3569.70     3364.52     30.47 o 
   3   1  14      830.75      778.98     13.74 o 
   4   1  14      502.29      485.76     10.41 o 
  -5   2  14       75.13       80.63      4.08 o 
  -4   2  14        3.33        7.02      1.62 o 
  -3   2  14        2.19        2.21      1.44 o 
  -2   2  14      718.50      734.58      7.32 o 
  -1   2  14     3804.61     3840.58     34.69 o 
   0   2  14     1773.48     1708.03     15.59 o 
   1   2  14     4292.25     3994.64     37.23 o 
   2   2  14      280.92      307.09      4.09 o 
   3   2  14      148.75      152.77      8.92 o 
   4   2  14        7.15        6.33      2.47 o 
  -4   3  14        0.42       10.61      1.70 o 
  -3   3  14     2080.29     2039.00     26.42 o 
  -2   3  14       40.24       58.49      3.01 o 
  -1   3  14     2434.02     2370.05     21.59 o 
   0   3  14      164.41      148.58      2.19 o 
   1   3  14      795.43      741.82      7.29 o 
   2   3  14      131.88      138.88      2.45 o 
   3   3  14     1619.05     1539.19     18.07 o 
   4   3  14       47.93       88.42      4.68 o 
  -4   4  14       19.53       16.78      1.94 o 
  -3   4  14        2.74        6.91      1.36 o 
  -2   4  14        0.95        3.91      0.87 o 
  -1   4  14     1658.88     1678.25     16.86 o 
   0   4  14      702.95      727.22      7.27 o 
   1   4  14     1312.62     1225.46     11.70 o 
   2   4  14      628.59      648.01      6.91 o 
   3   4  14       30.73       37.03      3.80 o 
   4   4  14        9.72       19.72      4.12 o 
  -4   5  14       92.01       97.81      5.82 o 
  -3   5  14      126.66      149.00      5.70 o 
  -2   5  14      455.73      406.44      6.46 o 
  -1   5  14       20.30       16.12      1.42 o 
   0   5  14      217.72      204.27      3.67 o 
   1   5  14      499.01      511.01      7.28 o 
   2   5  14      117.41      118.47      2.84 o 
   3   5  14      161.07      174.75      6.25 o 
  -3   6  14       12.41       12.65      5.00 o 
  -2   6  14       72.91       91.73      2.90 o 
  -1   6  14       50.23       56.31      2.30 o 
   0   6  14      517.97      500.20      7.35 o 
   1   6  14       61.23       72.02      2.37 o 
   2   6  14      138.55      129.63      3.23 o 
   3   6  14       47.11       58.59      4.47 o 
  -2   7  14       37.41       39.27      2.71 o 
  -1   7  14       38.92       39.65      2.33 o 
   0   7  14        3.27        7.38      1.54 o 
   1   7  14        0.64        1.99      1.29 o 
   2   7  14      124.21      109.86      4.11 o 
  -1   8  14        8.66       10.05      1.72 o 
   0   8  14        0.32       -0.22      1.43 o 
   1   8  14       30.30       32.28      2.22 o 
  -5   0  15      453.19      455.53     10.94 o 
  -3   0  15      312.57      268.05      6.42 o 
  -1   0  15     6802.48     6325.78     80.20 o 
   1   0  15     5905.98     5954.82    132.77 o 
   3   0  15      324.55      300.02      7.25 o 
  -5   1  15      103.26      104.27      4.25 o 
  -4   1  15      511.66      507.19      7.71 o 
  -3   1  15     4567.63     4491.64     50.12 o 
  -2   1  15      586.22      553.31      5.70 o 
  -1   1  15     4105.14     4543.65     41.30 o 
   0   1  15     1618.95     1721.21     18.01 o 
   1   1  15     4891.22     5046.50     46.62 o 
   2   1  15     2478.66     2513.59     27.57 o 
   3   1  15     1287.22     1190.94     15.04 o 
   4   1  15      112.98      118.02      5.10 o 
  -4   2  15       58.67       62.53      2.68 o 
  -3   2  15      222.92      212.01      3.89 o 
  -2   2  15     1333.74     1325.60     12.55 o 
  -1   2  15     3540.48     3610.74     32.53 o 
   0   2  15    10599.41    10544.10     96.88 o 
   1   2  15     2131.14     2199.26     21.95 o 
   2   2  15     1100.23     1032.67     12.27 o 
   3   2  15       86.02       80.61      2.69 o 
   4   2  15        2.65        5.59      2.29 o 
  -4   3  15      504.41      502.17      7.69 o 
  -3   3  15       50.90       92.71      3.05 o 
  -2   3  15     1983.78     1941.42     18.01 o 
  -1   3  15      305.64      303.00      3.54 o 
   0   3  15      138.29      138.19      3.12 o 
   1   3  15      620.04      595.66      6.05 o 
   2   3  15     2313.63     2261.61     22.76 o 
   3   3  15        0.85       18.24      3.24 o 
   4   3  15      238.34      242.85      9.86 o 
  -4   4  15       12.80        9.98      2.12 o 
  -3   4  15        0.44        1.85      1.22 o 
  -2   4  15      596.51      640.70      6.76 o 
  -1   4  15     1424.43     1397.46     14.31 o 
   0   4  15     1729.87     1632.11     18.23 o 
   1   4  15      879.12      849.85      8.39 o 
   2   4  15       69.76       78.73      1.95 o 
   3   4  15       44.18       48.34      2.42 o 
   4   4  15       87.06       87.76      4.58 o 
  -4   5  15       74.50       97.87      5.91 o 
  -3   5  15      508.80      491.71     11.64 o 
  -2   5  15       14.87       13.71      1.57 o 
  -1   5  15      207.61      185.76      3.60 o 
   0   5  15      362.56      392.61      5.88 o 
   1   5  15      433.89      409.91      7.39 o 
   2   5  15      649.06      613.66     10.09 o 
   3   5  15      388.62      359.82      9.37 o 
  -3   6  15        0.83       11.25      3.09 o 
  -2   6  15        5.37       12.44      1.58 o 
  -1   6  15      343.79      336.30      5.63 o 
   0   6  15        4.65        2.79      1.19 o 
   1   6  15      304.82      274.53      5.95 o 
   2   6  15       47.79       62.99      2.85 o 
   3   6  15       16.62       16.43      5.30 o 
  -2   7  15        5.99        5.43      1.81 o 
  -1   7  15       60.09       39.08      2.24 o 
   0   7  15        2.53        4.00      1.36 o 
   1   7  15       87.96       92.40      2.76 o 
   2   7  15       13.71       11.65      1.83 o 
  -1   8  15        3.64        4.41      1.59 o 
   0   8  15       75.86       67.69      2.74 o 
   1   8  15        9.98       10.62      1.73 o 
  -4   0  16      133.49      114.47      4.68 o 
  -2   0  16     3724.84     3669.58     57.62 o 
   0   0  16     8137.52     8029.45    135.45 o 
   2   0  16      177.58      160.71      4.45 o 
   4   0  16      365.42      336.79     11.78 o 
  -5   1  16       84.13       74.28      3.47 o 
  -4   1  16      736.03      736.73     10.25 o 
  -3   1  16      482.59      480.42      6.97 o 
  -2   1  16     1417.64     1437.54     14.91 o 
  -1   1  16      149.42      141.57      2.04 o 
   0   1  16     3673.94     4005.12     73.33 o 
   1   1  16      876.69      876.94      9.27 o 
   2   1  16     2438.12     2233.17     24.74 o 
   3   1  16      487.98      496.72      7.26 o 
   4   1  16      209.69      209.47      6.45 o 
  -4   2  16        0.66       -1.45      1.45 o 
  -3   2  16       20.49       31.08      1.86 o 
  -2   2  16      225.18      239.29      3.09 o 
  -1   2  16     5288.34     5299.79     49.10 o 
   0   2  16     1365.51     1422.66     13.15 o 
   1   2  16     3434.44     3345.08     30.09 o 
   2   2  16       76.51       79.48      2.89 o 
   3   2  16       24.09       27.72      1.95 o 
   4   2  16      179.16      183.15      6.04 o 
  -4   3  16       17.23       35.67      2.33 o 
  -3   3  16      875.53      844.68     10.90 o 
  -2   3  16      216.35      195.22      2.77 o 
  -1   3  16       92.17       79.36      1.80 o 
   0   3  16      802.86      788.00      9.04 o 
   1   3  16     2451.85     2445.82     22.39 o 
   2   3  16        4.50       15.31      2.36 o 
   3   3  16      944.26      876.99     11.37 o 
   4   3  16       61.68       68.14      4.26 o 
  -4   4  16        0.10        0.41      1.63 o 
  -3   4  16      144.26      167.58      3.44 o 
  -2   4  16      238.18      226.06      3.57 o 
  -1   4  16     2189.00     2224.53     24.24 o 
   0   4  16     1283.02     1212.70     11.54 o 
   1   4  16      500.55      479.48      5.17 o 
   2   4  16      418.18      409.52      7.18 o 
   3   4  16      106.43       93.35      3.05 o 
   4   4  16        0.01        4.86      2.50 o 
  -4   5  16      106.18      100.89      5.99 o 
  -3   5  16       61.15       70.95      4.31 o 
  -2   5  16      266.65      223.53      5.65 o 
  -1   5  16      141.53      153.85      3.27 o 
   0   5  16       42.98       43.39      1.73 o 
   1   5  16      330.83      341.31      5.33 o 
   2   5  16      669.04      626.59     13.22 o 
   3   5  16        4.48        9.76      2.94 o 
  -3   6  16       12.99        8.83      2.68 o 
  -2   6  16      206.74      214.90      5.04 o 
  -1   6  16        1.22        3.65      1.34 o 
   0   6  16      377.91      327.46      5.37 o 
   1   6  16      202.75      215.59      5.78 o 
   2   6  16        6.35        7.76      2.80 o 
   3   6  16       47.11       62.03      4.79 o 
  -2   7  16       12.73        8.63      1.92 o 
  -1   7  16       81.80       77.11      2.80 o 
   0   7  16      166.22      177.53      3.89 o 
   1   7  16        0.11        2.55      1.33 o 
   2   7  16       19.90       13.46      3.12 o 
  -1   8  16       49.77       47.67      2.64 o 
   0   8  16        1.14        2.41      1.46 o 
  -5   0  17       74.61       85.32      4.95 o 
  -3   0  17      761.34      698.39     16.34 o 
  -1   0  17     7987.38     7720.19     98.01 o 
   1   0  17     2125.49     2105.37     32.68 o 
   3   0  17      865.59      794.38     16.34 o 
  -5   1  17      109.70      112.14      3.79 o 
  -4   1  17      432.91      430.91      6.91 o 
  -3   1  17     1337.05     1356.32     16.48 o 
  -2   1  17      329.14      314.35      4.62 o 
  -1   1  17      867.56      937.20      9.08 o 
   0   1  17       99.36      128.17      2.29 o 
   1   1  17     4811.61     4756.34     59.25 o 
   2   1  17      571.18      567.78     16.19 o 
   3   1  17     1633.26     1547.01     20.31 o 
   4   1  17       19.71       29.38      3.22 o 
  -4   2  17        0.24       -1.49      1.49 o 
  -3   2  17        3.35        9.10      1.53 o 
  -2   2  17     5114.36     4992.20     49.10 o 
  -1   2  17     2414.51     2565.26     23.31 o 
   0   2  17     7039.58     7023.01     65.15 o 
   1   2  17      368.49      387.09      4.16 o 
   2   2  17       92.93       91.66      2.95 o 
   3   2  17      278.03      258.80      4.83 o 
   4   2  17      288.71      281.93      7.70 o 
  -4   3  17      362.91      381.12      6.44 o 
  -3   3  17       56.73       53.54      2.25 o 
  -2   3  17      159.62      170.66      8.07 o 
  -1   3  17      194.66      196.33      2.67 o 
   0   3  17     2829.13     2801.15     25.38 o 
   1   3  17        0.28        6.89      0.85 o 
   2   3  17     2853.37     2711.69     34.94 o 
   3   3  17       37.76       48.98      2.42 o 
   4   3  17       80.22       84.80      4.79 o 
  -4   4  17       26.97       35.07      3.02 o 
  -3   4  17        5.45        8.00      1.51 o 
  -2   4  17     2081.40     2155.15     22.01 o 
  -1   4  17      276.43      268.48      5.00 o 
   0   4  17     1389.09     1338.34     12.68 o 
   1   4  17      701.71      678.91      6.93 o 
   2   4  17      157.87      161.84      4.16 o 
   3   4  17       56.60       62.21      2.65 o 
   4   4  17      203.74      202.65      6.55 o 
  -3   5  17      206.54      190.21      9.27 o 
  -2   5  17        0.84        1.44      1.41 o 
  -1   5  17       44.30       36.99      1.80 o 
   0   5  17      226.10      244.18      4.17 o 
   1   5  17      239.25      246.90      5.48 o 
   2   5  17      153.64      147.32      5.72 o 
   3   5  17      220.05      216.38     10.30 o 
  -3   6  17       20.02       30.52      3.52 o 
  -2   6  17        0.19        2.45      1.53 o 
  -1   6  17      279.90      257.12      4.76 o 
   0   6  17        0.19        2.93      1.21 o 
   1   6  17      116.75      101.63      3.02 o 
   2   6  17       66.35       73.60      4.57 o 
   3   6  17       60.09       55.77      4.44 o 
  -2   7  17       66.35       59.70      3.76 o 
  -1   7  17       18.24       33.03      2.31 o 
   0   7  17        4.15        8.07      1.54 o 
   1   7  17      175.21      161.85      4.43 o 
   2   7  17        6.85        4.19      2.94 o 
   0   8  17       77.29       71.57      3.14 o 
  -4   0  18      240.24      199.89      6.10 o 
  -2   0  18     8126.96     7908.75    187.24 o 
   0   0  18    10590.93    11172.07    160.69 o 
   2   0  18      732.88      728.64     17.37 o 
   4   0  18      298.83      287.63     10.89 o 
  -4   1  18      829.11      841.86     11.50 o 
  -3   1  18       21.25       26.14      1.89 o 
  -2   1  18       99.48      114.65      4.26 o 
  -1   1  18       42.58       40.41      1.17 o 
   0   1  18     4509.89     4491.63     40.16 o 
   1   1  18     1758.09     1761.59     19.61 o 
   2   1  18     3004.40     3004.51     44.76 o 
   3   1  18      296.32      301.77      5.33 o 
   4   1  18        4.54        6.92      2.71 o 
  -4   2  18       39.00       44.96      2.62 o 
  -3   2  18     1091.37     1069.93     13.33 o 
  -2   2  18     2763.50     2821.68     37.87 o 
  -1   2  18     5561.69     5526.66     49.47 o 
   0   2  18      729.67      783.23     10.91 o 
   1   2  18      122.09      113.90      1.91 o 
   2   2  18      623.48      590.63      7.91 o 
   3   2  18      381.53      367.06      6.06 o 
   4   2  18      111.45      120.50      6.77 o 
  -4   3  18       15.05       20.38      2.11 o 
  -3   3  18      495.16      487.57      7.12 o 
  -2   3  18      759.63      738.67      9.61 o 
  -1   3  18      100.29      113.50      2.00 o 
   0   3  18       20.68       26.49      1.05 o 
   1   3  18     3697.22     3525.35     34.41 o 
   2   3  18        2.84       16.41      1.47 o 
   3   3  18      422.59      399.63      6.52 o 
   4   3  18       45.31       52.37      4.06 o 
  -4   4  18        4.09        7.15      2.20 o 
  -3   4  18      593.51      622.07      9.52 o 
  -2   4  18      179.51      171.94      6.20 o 
  -1   4  18      755.10      729.12      8.93 o 
   0   4  18     1108.28     1050.40     10.19 o 
   1   4  18       58.23       66.67      1.62 o 
   2   4  18       59.86       60.97      2.27 o 
   3   4  18      475.65      451.80      7.13 o 
   4   4  18       35.65       40.01      3.85 o 
  -3   5  18        5.72        8.95      2.68 o 
  -2   5  18        5.08        1.62      1.37 o 
  -1   5  18      191.85      221.45      4.19 o 
   0   5  18      407.79      406.49      6.09 o 
   1   5  18      322.34      305.27      7.56 o 
   2   5  18      579.31      533.79     11.97 o 
   3   5  18        0.37        0.59      3.53 o 
  -3   6  18       28.34       38.02      3.85 o 
  -2   6  18      333.31      306.87      6.40 o 
  -1   6  18        0.08        2.63      1.34 o 
   0   6  18      444.57      377.93      6.05 o 
   1   6  18      155.07      162.49      7.07 o 
   2   6  18       16.06       20.79      3.43 o 
   3   6  18       13.18       14.95      3.22 o 
  -2   7  18        2.35        2.05      1.94 o 
  -1   7  18       11.26       13.97      1.77 o 
   0   7  18      125.58      130.27      3.36 o 
   1   7  18       20.63       23.78      2.17 o 
   2   7  18       65.61       69.18      4.68 o 
  -3   0  19     1944.36     1815.81     30.26 o 
  -1   0  19     6496.20     6334.48    105.59 o 
   1   0  19      408.54      421.79      8.13 o 
   3   0  19      520.06      501.99     10.56 o 
  -4   1  19       90.41      113.03      3.45 o 
  -3   1  19      159.97      167.57      3.58 o 
  -2   1  19       30.48       37.63      1.73 o 
  -1   1  19      965.99      904.06      8.84 o 
   0   1  19      834.38      838.86     15.90 o 
   1   1  19     4346.43     4235.44     45.28 o 
   2   1  19     1199.74     1153.92     18.31 o 
   3   1  19      348.69      338.64     11.03 o 
   4   1  19       23.56       29.94      3.53 o 
  -4   2  19      105.89       97.48      3.29 o 
  -3   2  19      389.18      436.98      6.97 o 
  -2   2  19     2821.70     2746.27     34.97 o 
  -1   2  19      451.50      454.68      5.41 o 
   0   2  19     1087.49     1029.72      9.87 o 
   1   2  19     1282.63     1262.53     14.54 o 
   2   2  19      162.80      157.55      3.32 o 
   3   2  19      300.76      279.17      5.18 o 
   4   2  19      368.63      345.64      8.74 o 
  -4   3  19      466.98      466.01      7.46 o 
  -3   3  19       41.27       41.13      2.51 o 
  -2   3  19      780.39      738.79      8.42 o 
  -1   3  19        1.13        6.82      0.92 o 
   0   3  19     2334.11     2360.29     21.60 o 
   1   3  19        0.71       12.04      1.66 o 
   2   3  19     1892.71     1819.61     20.79 o 
   3   3  19      121.75      132.61      3.52 o 
   4   3  19       20.64       27.92      3.43 o 
  -4   4  19      120.65      116.76      4.43 o 
  -3   4  19       43.84       41.50      2.25 o 
  -2   4  19      651.74      656.49      8.55 o 
  -1   4  19      640.10      594.65      6.83 o 
   0   4  19      344.66      321.02      3.75 o 
   1   4  19      198.73      200.93      3.01 o 
   2   4  19      141.61      143.11      3.32 o 
   3   4  19       51.90       60.31      2.80 o 
   4   4  19      109.97      120.60      5.41 o 
  -3   5  19        3.26        8.54      2.68 o 
  -2   5  19        1.73        4.85      1.58 o 
  -1   5  19      211.35      223.26      4.19 o 
   0   5  19      540.06      547.42      7.75 o 
   1   5  19      588.61      566.93      9.43 o 
   2   5  19       19.32       23.72      5.00 o 
   3   5  19      145.71      134.83      6.14 o 
  -3   6  19       50.47       62.32      6.33 o 
  -2   6  19       17.92       22.95      2.26 o 
  -1   6  19      429.94      364.32      6.03 o 
   0   6  19      253.54      256.73      4.70 o 
   1   6  19        1.00        1.50      1.37 o 
   2   6  19      120.33      132.44     10.75 o 
  -2   7  19        6.11       13.18      4.42 o 
  -1   7  19      107.13      111.00      3.27 o 
   0   7  19       12.22       11.49      1.58 o 
   1   7  19      101.98       90.73      5.19 o 
   2   7  19       65.49       66.04     11.48 o 
  -4   0  20      318.11      308.50      7.89 o 
  -2   0  20     2918.19     2808.05     44.63 o 
   0   0  20      292.68      310.55      5.04 o 
   2   0  20     1545.49     1544.60     26.05 o 
   4   0  20      526.55      526.09     16.19 o 
  -4   1  20      458.09      479.48      7.57 o 
  -3   1  20      121.41      117.28      3.10 o 
  -2   1  20      117.03      108.47      2.51 o 
  -1   1  20      615.72      598.94      6.25 o 
   0   1  20     5463.68     5548.26     51.30 o 
   1   1  20     2507.93     2598.11     35.17 o 
   2   1  20     1376.02     1297.90     29.36 o 
   3   1  20       91.87       83.31      2.97 o 
   4   1  20       43.10       51.76      4.16 o 
  -4   2  20       81.43       88.57      3.21 o 
  -3   2  20     1766.66     1734.29     20.74 o 
  -2   2  20     1338.76     1406.81     21.65 o 
  -1   2  20     2228.96     2182.15     20.10 o 
   0   2  20       45.52       46.20      2.70 o 
   1   2  20       57.03       68.98      3.51 o 
   2   2  20      516.67      488.11      6.99 o 
   3   2  20      615.97      609.42      8.79 o 
   4   2  20      105.13      123.50      6.04 o 
  -4   3  20        1.33        8.30      2.46 o 
  -3   3  20      139.78      130.93      3.33 o 
  -2   3  20        1.07        4.93      1.23 o 
  -1   3  20     4498.00     4560.16     40.96 o 
   0   3  20       40.29       47.22      1.39 o 
   1   3  20     4127.92     4023.11     64.84 o 
   2   3  20       49.08       63.62      2.42 o 
   3   3  20       70.03       74.08      2.93 o 
   4   3  20       87.58       88.64      4.79 o 
  -4   4  20        2.96        2.90      2.63 o 
  -3   4  20      324.19      351.50      5.74 o 
  -2   4  20      875.30      814.33     10.30 o 
  -1   4  20       72.83       77.11      2.53 o 
   0   4  20      715.01      687.36      7.06 o 
   1   4  20      176.55      193.57      3.59 o 
   2   4  20        2.21        3.11      1.42 o 
   3   4  20      492.38      456.17      7.38 o 
  -3   5  20        0.78        3.69      2.47 o 
  -2   5  20       20.95       21.69      6.33 o 
  -1   5  20      587.90      599.63      8.56 o 
   0   5  20      134.48      135.13      2.96 o 
   1   5  20      329.55      282.96      7.91 o 
   2   5  20      358.23      329.29      9.16 o 
   3   5  20       29.95       35.33      4.06 o 
  -3   6  20        7.16       13.34      2.89 o 
  -2   6  20      275.95      245.24      6.66 o 
  -1   6  20       43.00       49.85      2.26 o 
   0   6  20       32.99       26.52      1.89 o 
   1   6  20      144.36      158.44      6.25 o 
   2   6  20      112.51      102.19      6.92 o 
  -2   7  20       23.43       37.30      3.31 o 
  -1   7  20       14.58       16.42      1.90 o 
   0   7  20       87.94       84.70      3.19 o 
   1   7  20       72.59       66.81      4.65 o 
  -3   0  21     1455.47     1420.61     24.40 o 
  -1   0  21     1866.34     1952.67     25.53 o 
   1   0  21     1143.27     1137.27     25.32 o 
   3   0  21     1377.55     1339.45     23.25 o 
  -4   1  21       12.95       17.98      2.09 o 
  -3   1  21       13.54       11.02      1.95 o 
  -2   1  21       20.29       28.81      2.97 o 
  -1   1  21     4899.79     4981.27     44.68 o 
   0   1  21     2192.23     2268.79     22.53 o 
   1   1  21     3732.37     3782.69     55.48 o 
   2   1  21      685.04      679.58      9.01 o 
   3   1  21        0.28       -0.37      1.72 o 
   4   1  21        0.79        5.04      2.80 o 
  -4   2  21      140.47      127.98      3.62 o 
  -3   2  21      688.72      736.91      9.90 o 
  -2   2  21     1105.72     1072.55     14.69 o 
  -1   2  21      187.54      202.24      2.87 o 
   0   2  21      479.96      453.34      5.36 o 
   1   2  21      357.59      364.08     11.64 o 
   2   2  21      614.50      577.78      7.94 o 
   3   2  21      224.32      238.68      6.59 o 
   4   2  21      189.70      197.09      6.65 o 
  -4   3  21      115.66      111.30      3.57 o 
  -3   3  21      118.43      113.19      3.11 o 
  -2   3  21      854.65      856.31     10.75 o 
  -1   3  21      218.01      238.52      3.26 o 
   0   3  21     3115.26     2994.59     30.53 o 
   1   3  21        2.45       10.44      1.50 o 
   2   3  21      158.86      160.67      3.50 o 
   3   3  21      121.39      116.25      3.55 o 
   4   3  21       32.91       37.00      3.85 o 
  -4   4  21       48.87       61.08      5.66 o 
  -3   4  21      402.14      369.15      6.88 o 
  -2   4  21       52.70       59.81      2.21 o 
  -1   4  21     1183.23     1129.63     13.68 o 
   0   4  21        0.25        6.09      0.77 o 
   1   4  21       35.14       38.18      1.79 o 
   2   4  21      658.05      618.40      8.56 o 
   3   4  21       94.23      103.53      3.45 o 
  -3   5  21       12.29       11.45      2.68 o 
  -2   5  21      231.96      251.57      6.95 o 
  -1   5  21       63.18       64.68      2.32 o 
   0   5  21      232.23      207.94      4.75 o 
   1   5  21     1353.46     1216.04     22.48 o 
   2   5  21       29.28       35.14      3.85 o 
   3   5  21       73.64       75.53      5.20 o 
  -3   6  21      162.42      170.52      6.54 o 
  -2   6  21        7.58        9.75      2.29 o 
  -1   6  21       90.06       69.16      4.79 o 
   0   6  21      141.42      146.93      4.14 o 
   1   6  21      113.11      100.84      5.31 o 
   2   6  21       19.45       26.41      3.75 o 
  -1   7  21      128.17      128.48      3.95 o 
   0   7  21       22.94       25.88      2.38 o 
   1   7  21       29.86       22.53      3.43 o 
  -4   0  22      542.19      517.39     11.30 o 
  -2   0  22     3301.75     3162.48     50.20 o 
   0   0  22       11.88       17.33      1.74 o 
   2   0  22     2389.97     2336.76     37.15 o 
   4   0  22      275.92      278.21     11.48 o 
  -4   1  22       25.20       38.90      3.61 o 
  -3   1  22        0.31        0.55      1.37 o 
  -2   1  22     1434.53     1389.70     19.61 o 
  -1   1  22      535.40      483.55      6.26 o 
   0   1  22     4030.21     4055.64     43.33 o 
   1   1  22     1004.15      999.70     14.25 o 
   2   1  22      197.26      203.22      5.27 o 
   3   1  22       11.81       15.71      2.05 o 
   4   1  22       63.54       63.61      4.37 o 
  -4   2  22       84.63      105.83      3.55 o 
  -3   2  22     1192.46     1131.15     14.23 o 
  -2   2  22      132.81      168.69      3.37 o 
  -1   2  22     1573.22     1527.30     17.52 o 
   0   2  22      563.20      569.92      7.35 o 
   1   2  22      246.11      231.56      4.81 o 
   2   2  22      556.70      550.59      7.82 o 
   3   2  22      787.71      767.28     10.84 o 
   4   2  22       33.94       45.29      6.18 o 
  -4   3  22       17.02       14.12      2.08 o 
  -3   3  22       62.46       56.47      2.61 o 
  -2   3  22       10.03       24.07      1.75 o 
  -1   3  22     3661.11     3622.54     35.96 o 
   0   3  22        0.57        3.06      0.84 o 
   1   3  22     1434.38     1348.70     18.55 o 
   2   3  22      219.14      207.51      4.50 o 
   3   3  22       10.38       11.81      1.95 o 
   4   3  22       25.49       34.94      3.96 o 
  -4   4  22       41.28       42.37      3.41 o 
  -3   4  22      401.31      441.38      9.22 o 
  -2   4  22       68.56       56.15      2.21 o 
  -1   4  22     1283.58     1231.72     13.07 o 
   0   4  22       10.55       22.28      2.08 o 
   1   4  22      512.51      527.92      7.28 o 
   2   4  22       39.21       55.96      2.42 o 
   3   4  22      336.24      311.90      5.92 o 
  -3   5  22       24.38       41.19      4.06 o 
  -2   5  22        2.80        6.03      1.97 o 
  -1   5  22      305.39      300.59      5.19 o 
   0   5  22      809.70      744.42     11.90 o 
   1   5  22        0.42        3.35      3.97 o 
   2   5  22      211.40      200.15      6.97 o 
   3   5  22       61.74       68.18      5.10 o 
  -2   6  22       47.60       43.15      3.33 o 
  -1   6  22       80.93       89.24      2.82 o 
   0   6  22       92.84       93.18      3.46 o 
   1   6  22      130.97      143.76      6.14 o 
   2   6  22      167.45      150.52      6.65 o 
  -1   7  22        4.29        6.44      1.59 o 
   0   7  22      117.08      107.52     11.78 o 
   1   7  22       35.43       44.99      4.44 o 
  -3   0  23     1765.71     1666.55     28.21 o 
  -1   0  23      725.59      693.30     12.63 o 
   1   0  23     2770.52     2904.65     52.26 o 
   3   0  23      863.94      855.70     16.47 o 
  -4   1  23        2.94        3.00      1.79 o 
  -3   1  23      135.45      126.28      3.23 o 
  -2   1  23      213.74      206.90      4.38 o 
  -1   1  23     2877.93     2848.51     26.02 o 
   0   1  23     1012.66     1080.46     15.05 o 
   1   1  23      938.30      973.34     12.92 o 
   2   1  23       13.67       16.83      1.71 o 
   3   1  23       85.76       87.64      5.74 o 
   4   1  23       25.21       30.90      3.64 o 
  -4   2  23      409.98      393.25      6.73 o 
  -3   2  23      366.06      415.25      6.47 o 
  -2   2  23     1214.40     1135.76     13.86 o 
  -1   2  23      290.82      281.13      3.63 o 
   0   2  23      612.82      625.50     11.44 o 
   1   2  23      620.54      584.07      7.82 o 
   2   2  23     1522.07     1473.47     17.54 o 
   3   2  23       77.26       96.66      3.45 o 
   4   2  23       93.89       97.90      5.10 o 
  -4   3  23        3.83        4.01      1.79 o 
  -3   3  23       35.02       45.50      2.55 o 
  -2   3  23     1992.30     1985.01     22.95 o 
  -1   3  23       38.65       33.34      1.52 o 
   0   3  23     1536.51     1479.82     19.25 o 
   1   3  23      334.12      323.56      5.10 o 
   2   3  23       61.13       57.12      2.38 o 
   3   3  23      159.08      146.30      5.91 o 
  -3   4  23       89.17       81.52      3.02 o 
  -2   4  23      259.65      234.97      4.20 o 
  -1   4  23      104.18      100.78      4.25 o 
   0   4  23      755.93      774.44     13.78 o 
   1   4  23        6.24        9.20      1.26 o 
   2   4  23     1257.49     1171.25     14.55 o 
   3   4  23       83.92       95.99      3.47 o 
  -3   5  23       13.03       14.15      4.86 o 
  -2   5  23      159.88      170.68      5.70 o 
  -1   5  23      518.76      488.70      7.41 o 
   0   5  23        2.93       44.45      5.30 o 
   1   5  23      527.48      480.61     11.45 o 
   2   5  23       93.80       93.62      7.95 o 
   3   5  23        0.56        5.45      2.91 o 
  -2   6  23       58.38       65.45      3.64 o 
  -1   6  23        7.98        6.04      1.49 o 
   0   6  23      193.05      203.69      6.97 o 
   1   6  23       38.41       49.76      4.58 o 
   2   6  23        1.83        6.36      2.80 o 
  -1   7  23       96.32       93.87      3.71 o 
   0   7  23       75.72       81.49      5.20 o 
   1   7  23       16.79       13.94      3.43 o 
  -4   0  24      402.09      379.22      9.25 o 
  -2   0  24      441.90      452.13      9.33 o 
   0   0  24     1450.51     1486.13     23.93 o 
   2   0  24     2621.40     2680.28     42.46 o 
   4   0  24       73.79       82.09      8.68 o 
  -4   1  24       11.58        3.79      1.89 o 
  -3   1  24       28.59       25.98      2.07 o 
  -2   1  24     1510.44     1467.31     22.90 o 
  -1   1  24     1454.73     1407.22     13.51 o 
   0   1  24     2871.78     2962.43     43.72 o 
   1   1  24      970.02      959.37     11.83 o 
   2   1  24        0.17       -1.30      1.30 o 
   3   1  24        5.74       11.31      2.00 o 
   4   1  24      151.11      151.97      7.34 o 
  -4   2  24      151.33      185.16      4.43 o 
  -3   2  24      599.57      565.84      8.18 o 
  -2   2  24       23.83       24.45      1.77 o 
  -1   2  24        1.19        1.04      1.27 o 
   0   2  24     1097.07     1113.40     13.13 o 
   1   2  24     1199.40     1140.33     13.66 o 
   2   2  24      391.61      396.25      6.30 o 
   3   2  24      379.67      374.73      6.81 o 
   4   2  24        1.46        5.89      2.29 o 
  -4   3  24        5.44        2.59      2.10 o 
  -3   3  24       73.59       82.93      2.97 o 
  -2   3  24        5.29       22.44      1.79 o 
  -1   3  24      299.45      280.82      3.99 o 
   0   3  24        4.52        6.67      1.11 o 
   1   3  24      377.59      341.90      5.38 o 
   2   3  24      233.30      241.16      4.67 o 
   3   3  24       53.58       54.89      3.05 o 
  -3   4  24      123.68      120.23      3.50 o 
  -2   4  24      208.10      183.36      3.70 o 
  -1   4  24       50.60       68.52      2.38 o 
   0   4  24       86.49       89.82      2.48 o 
   1   4  24     1233.98     1193.90     22.11 o 
   2   4  24      236.60      228.30      4.65 o 
   3   4  24       55.99       61.88      2.97 o 
  -3   5  24       31.07       36.57      3.81 o 
  -2   5  24      429.20      409.95     18.55 o 
  -1   5  24       54.40       66.70      2.76 o 
   0   5  24     1389.42     1335.99     24.36 o 
   1   5  24        1.56        6.54      2.68 o 
   2   5  24       14.95       21.20      5.30 o 
   3   5  24       77.19       87.03      5.83 o 
  -2   6  24       30.12       29.44      2.91 o 
  -1   6  24      176.52      184.07      4.90 o 
   0   6  24       36.75       50.59      5.74 o 
   1   6  24        9.96       13.23      3.18 o 
   2   6  24      174.83      157.22      6.74 o 
  -1   7  24       14.92       20.60      2.32 o 
   0   7  24       16.80       12.09      3.22 o 
  -3   0  25      572.19      569.23     11.60 o 
  -1   0  25      385.22      358.78      7.46 o 
   1   0  25     2877.45     2953.68     45.77 o 
   3   0  25      229.33      225.60      7.13 o 
  -4   1  25        0.30       -1.67      1.67 o 
  -3   1  25      655.65      629.91      8.85 o 
  -2   1  25      825.62      777.99     10.07 o 
  -1   1  25     3221.73     3242.36     31.96 o 
   0   1  25     2130.98     2201.32     24.41 o 
   1   1  25        5.99       10.21      1.40 o 
   2   1  25        0.02       -1.16      1.29 o 
   3   1  25      323.08      325.68      8.29 o 
   4   1  25       40.27       54.84      3.91 o 
  -4   2  25      342.48      322.68      6.01 o 
  -3   2  25        5.48       18.07      1.97 o 
  -2   2  25       87.23       88.29      2.67 o 
  -1   2  25      560.37      550.35      7.28 o 
   0   2  25     1491.59     1467.35     16.83 o 
   1   2  25      553.42      530.87      7.37 o 
   2   2  25     1052.58     1013.03     12.92 o 
   3   2  25       44.78       61.22      3.22 o 
  -4   3  25       34.97       33.82      2.63 o 
  -3   3  25        0.14        1.94      1.60 o 
  -2   3  25     1247.32     1205.89     14.71 o 
  -1   3  25       48.36       69.05      1.99 o 
   0   3  25     1770.74     1684.60     19.19 o 
   1   3  25      148.37      145.47      3.31 o 
   2   3  25        0.64        4.44      2.08 o 
   3   3  25       85.44       93.14      3.55 o 
  -3   4  25       91.74       72.83      3.55 o 
  -2   4  25       11.41       13.02      1.61 o 
  -1   4  25       53.99       58.47      1.97 o 
   0   4  25     1328.88     1356.19     15.99 o 
   1   4  25      107.47      101.26      2.86 o 
   2   4  25      275.24      250.11      4.97 o 
   3   4  25      169.95      163.17      4.47 o 
  -3   5  25       23.72       27.40      3.33 o 
  -2   5  25      211.26      227.82     11.04 o 
  -1   5  25      483.44      438.32     12.36 o 
   0   5  25      130.99      118.97      8.68 o 
   1   5  25        9.61        8.40      3.01 o 
   2   5  25      140.83      153.01     11.04 o 
  -2   6  25      110.85      115.97      4.71 o 
  -1   6  25       13.90       24.78      5.35 o 
   0   6  25       79.28       81.74      4.86 o 
   1   6  25      226.20      216.99      7.80 o 
   2   6  25        0.22        5.00      2.91 o 
   0   7  25       46.40       56.07      4.89 o 
  -4   0  26      256.11      256.51      7.80 o 
  -2   0  26       50.37       49.05      6.62 o 
   0   0  26     2760.77     2801.56     54.32 o 
   2   0  26     1396.61     1439.50     24.56 o 
   4   0  26        3.93        6.89      3.10 o 
  -4   1  26       71.51       59.42      3.48 o 
  -3   1  26       55.41       54.15      2.72 o 
  -2   1  26     1984.11     1898.28     22.17 o 
  -1   1  26      963.26      966.64     11.65 o 
   0   1  26      466.79      502.96      6.90 o 
   1   1  26        0.64       -1.13      1.13 o 
   2   1  26      163.28      154.93      3.78 o 
   3   1  26      107.08      130.64      4.31 o 
   4   1  26      104.99      113.26      6.06 o 
  -4   2  26       28.10       46.67      4.33 o 
  -3   2  26       94.98       96.24      3.15 o 
  -2   2  26       12.15       14.11      1.65 o 
  -1   2  26      315.93      311.52      4.95 o 
   0   2  26        6.51       16.61      2.76 o 
   1   2  26      933.68      907.12     11.41 o 
   2   2  26       90.83      112.51      3.36 o 
   3   2  26      192.16      199.35      6.70 o 
  -3   3  26      533.19      522.36      7.83 o 
  -2   3  26        8.62       26.96      1.90 o 
  -1   3  26     1556.98     1491.26     17.19 o 
   0   3  26      277.26      275.54      4.57 o 
   1   3  26       22.51       25.67      1.89 o 
   2   3  26      252.43      244.82      8.92 o 
   3   3  26      391.11      376.90      6.96 o 
  -3   4  26        7.73       10.86      2.29 o 
  -2   4  26      232.22      216.58      4.12 o 
  -1   4  26      840.88      893.71     14.15 o 
   0   4  26        4.16        6.93      1.42 o 
   1   4  26      542.56      505.56      7.32 o 
   2   4  26      295.59      272.66      5.32 o 
   3   4  26        1.38        5.57      2.32 o 
  -3   5  26       40.42       54.94      4.36 o 
  -2   5  26      200.40      176.61     11.04 o 
  -1   5  26       12.43       10.78      2.68 o 
   0   5  26      262.14      233.84      7.49 o 
   1   5  26      204.86      219.90      7.69 o 
   2   5  26        0.25        5.91      3.10 o 
  -2   6  26        3.14        3.53      1.87 o 
  -1   6  26       18.48       24.94      3.52 o 
   0   6  26      153.56      156.02      6.55 o 
   1   6  26       58.22       60.62      5.10 o 
  -3   0  27      158.34      168.35      5.59 o 
  -1   0  27     1573.86     1562.62     38.71 o 
   1   0  27     4421.81     4624.65     70.41 o 
   3   0  27       78.13       78.33      4.88 o 
  -4   1  27       38.95       42.24      2.85 o 
  -3   1  27      759.99      758.65     10.38 o 
  -2   1  27      676.10      618.35      8.44 o 
  -1   1  27      608.91      632.48     11.03 o 
   0   1  27      175.17      183.87      7.44 o 
   1   1  27      150.37      150.21      3.95 o 
   2   1  27       66.93       72.34      2.90 o 
   3   1  27      420.91      448.55      7.89 o 
  -4   2  27      140.24      134.87      6.12 o 
  -3   2  27        1.04        0.79      1.61 o 
  -2   2  27        0.43       -0.10      1.34 o 
  -1   2  27      171.32      184.74      3.64 o 
   0   2  27      340.57      334.21      5.57 o 
   1   2  27      639.49      645.97     13.13 o 
   2   2  27      631.71      618.23      9.04 o 
   3   2  27        1.49        6.93      2.10 o 
  -3   3  27       15.61       32.48      2.37 o 
  -2   3  27      900.22      847.23     10.89 o 
  -1   3  27       56.45       54.97      2.97 o 
   0   3  27      358.35      344.58      7.61 o 
   1   3  27      487.77      458.69      6.85 o 
   2   3  27      339.77      320.90      5.83 o 
   3   3  27        3.36       11.64      2.16 o 
  -3   4  27       33.99       32.95      3.53 o 
  -2   4  27        9.28       16.39      1.72 o 
  -1   4  27        6.66       12.98      3.96 o 
   0   4  27      585.42      581.68      8.90 o 
   1   4  27      325.36      305.74      5.30 o 
   2   4  27       78.28       79.76      3.10 o 
   3   4  27      124.93      127.54      4.98 o 
  -2   5  27       53.45       65.95      5.30 o 
  -1   5  27      430.47      383.36     16.19 o 
   0   5  27       57.51       67.80      8.10 o 
   1   5  27       12.37       15.90      5.30 o 
   2   5  27      218.61      219.78      8.12 o 
  -1   6  27      156.24      158.37      6.44 o 
   0   6  27        0.68        2.06      2.71 o 
   1   6  27      365.67      327.85      9.87 o 
  -4   0  28      104.75       89.60      6.04 o 
  -2   0  28      185.38      176.63      5.28 o 
   0   0  28     3371.05     3514.27     53.89 o 
   2   0  28       34.79       41.77      5.45 o 
  -4   1  28      235.66      230.82      5.12 o 
  -3   1  28      307.41      289.26      5.40 o 
  -2   1  28      542.04      577.59      8.09 o 
  -1   1  28      294.22      285.60      4.90 o 
   0   1  28       16.16       20.28      1.63 o 
   1   1  28      289.57      306.58      5.25 o 
   2   1  28      364.36      377.60      6.42 o 
   3   1  28       53.86       72.86      3.50 o 
  -3   2  28       15.25       17.46      2.05 o 
  -2   2  28      371.12      362.10      5.72 o 
  -1   2  28      810.60      789.60     10.02 o 
   0   2  28     1204.69     1237.15     14.73 o 
   1   2  28     1726.29     1670.15     19.55 o 
   2   2  28       31.20       40.20      2.72 o 
   3   2  28      114.49      118.62      4.15 o 
  -3   3  28      452.36      425.36      6.90 o 
  -2   3  28       23.23       23.06      2.15 o 
  -1   3  28      572.11      556.23      7.61 o 
   0   3  28      582.54      574.90      7.93 o 
   1   3  28      194.22      187.37      4.29 o 
   2   3  28       49.50       56.20      2.79 o 
   3   3  28      286.85      280.67      8.09 o 
  -3   4  28        1.72        2.92      2.08 o 
  -2   4  28        0.05        3.53      1.87 o 
  -1   4  28      651.77      658.94      8.69 o 
   0   4  28      174.96      163.33      3.50 o 
   1   4  28      396.83      374.83      6.15 o 
   2   4  28      182.54      189.86      4.49 o 
  -2   5  28      230.77      194.01      8.54 o 
  -1   5  28       32.31       36.03      3.75 o 
   0   5  28        9.12       10.30      2.91 o 
   1   5  28      378.58      380.78     10.50 o 
   2   5  28       43.52       43.20      4.77 o 
  -1   6  28       40.87       48.99      4.47 o 
   0   6  28      146.00      123.99      6.14 o 
   1   6  28        0.39        6.82      2.97 o 
  -3   0  29        2.83        0.00      2.29 o 
  -1   0  29     2482.25     2357.67     46.07 o 
   1   0  29      801.71      787.52     14.54 o 
   3   0  29        7.19       12.09      3.10 o 
  -3   1  29      439.21      454.96      7.25 o 
  -2   1  29      300.13      288.35      8.68 o 
  -1   1  29      457.63      455.52      6.49 o 
   0   1  29       21.29       30.64      1.94 o 
   1   1  29       19.41       31.79      3.40 o 
   2   1  29       79.58      108.99      3.57 o 
   3   1  29      336.62      359.49     10.79 o 
  -3   2  29        7.45        5.13      1.77 o 
  -2   2  29       93.67       84.05      3.75 o 
  -1   2  29      559.60      603.15     13.58 o 
   0   2  29     1370.64     1333.58     16.63 o 
   1   2  29      180.15      219.78      4.46 o 
   2   2  29      372.83      366.43      8.63 o 
   3   2  29       40.75       45.23      3.07 o 
  -3   3  29        1.03        6.33      3.27 o 
  -2   3  29      299.89      284.33      6.55 o 
  -1   3  29      176.54      184.51      6.71 o 
   0   3  29       18.21       27.66      2.00 o 
   1   3  29      115.16      129.49      3.41 o 
   2   3  29      438.77      416.18      8.29 o 
   3   3  29        5.38        9.98      2.23 o 
  -3   4  29       11.88       16.73      3.39 o 
  -2   4  29      328.94      333.26     10.30 o 
  -1   4  29       22.17       21.73      3.77 o 
   0   4  29      553.53      531.11      7.63 o 
   1   4  29      404.03      398.12      7.78 o 
   2   4  29        3.24        3.95      1.75 o 
  -1   5  29      177.70      158.35      6.35 o 
   0   5  29      176.75      193.42     10.30 o 
   1   5  29       11.46       10.72      3.10 o 
   2   5  29       54.78       63.15      5.57 o 
  -1   6  29      130.23      126.24      6.03 o 
   0   6  29        1.20        0.74      2.71 o 
   1   6  29      114.46      105.69      9.13 o 
  -2   0  30     1527.00     1401.93     31.80 o 
   0   0  30     1170.02     1252.02     21.21 o 
   2   0  30        1.90       -0.71      3.68 o 
  -3   1  30      243.23      218.30      4.70 o 
  -2   1  30      348.20      332.97      7.29 o 
  -1   1  30      161.68      165.96      3.55 o 
   0   1  30      146.39      163.41      3.54 o 
   1   1  30        0.50        3.58      1.52 o 
   2   1  30     1184.52     1253.16     15.84 o 
   3   1  30       15.66       28.42      2.74 o 
  -3   2  30       38.77       42.21      2.62 o 
  -2   2  30      222.57      231.55      5.83 o 
  -1   2  30      915.52      897.13     14.45 o 
   0   2  30      231.37      274.29      6.54 o 
   1   2  30      846.26      828.92     11.02 o 
   2   2  30       45.61       55.01      3.74 o 
   3   2  30        7.34       11.92      2.32 o 
  -3   3  30      250.07      241.18      5.00 o 
  -2   3  30       32.47       26.06      2.71 o 
  -1   3  30       24.94       23.44      1.85 o 
   0   3  30      109.35      114.98      3.04 o 
   1   3  30      398.20      390.53      7.44 o 
   2   3  30        1.71        8.16      1.85 o 
   3   3  30      165.50      175.50      6.79 o 
  -3   4  30      109.47      109.79      4.59 o 
  -2   4  30        0.53        6.77      2.94 o 
  -1   4  30      583.38      597.89      8.20 o 
   0   4  30      315.18      285.85      5.00 o 
   1   4  30       36.04       34.56      2.31 o 
   2   4  30      174.84      169.05      7.83 o 
  -1   5  30       11.23       13.25      4.42 o 
   0   5  30        0.60        1.85      2.61 o 
   1   5  30      102.23      108.38      6.23 o 
   0   6  30      183.53      151.29      6.86 o 
  -3   0  31      147.15      122.20      5.23 o 
  -1   0  31      931.84     1043.31     18.02 o 
   1   0  31       34.34       44.51      5.89 o 
   3   0  31        0.77        1.03      2.97 o 
  -3   1  31      173.58      175.31      4.76 o 
  -2   1  31       81.87       84.66      3.96 o 
  -1   1  31        1.77        6.93      1.81 o 
   0   1  31       34.96       46.50      2.31 o 
   1   1  31     1096.97     1149.02     14.31 o 
   2   1  31       75.44      112.32      3.80 o 
   3   1  31       86.05       97.12      4.97 o 
  -3   2  31      113.28      118.18      4.06 o 
  -2   2  31      417.08      387.52      8.22 o 
  -1   2  31      106.50      154.69      6.75 o 
   0   2  31     1209.25     1199.77     14.57 o 
   1   2  31        7.22       11.06      1.69 o 
   2   2  31       11.15       16.48      2.27 o 
   3   2  31       58.42       65.57      3.61 o 
  -3   3  31       50.11       44.32      3.06 o 
  -2   3  31      193.91      187.19      5.31 o 
  -1   3  31      260.30      259.03      4.67 o 
   0   3  31      204.36      205.36      4.16 o 
   1   3  31       34.72       46.64      2.54 o 
   2   3  31      503.38      483.21     12.24 o 
  -2   4  31      235.87      237.29      8.54 o 
  -1   4  31      137.75      116.58      7.42 o 
   0   4  31      116.48      109.83      3.13 o 
   1   4  31      237.61      222.34      4.79 o 
   2   4  31       43.04       50.67      3.56 o 
  -1   5  31        9.76        7.52      2.80 o 
   0   5  31      221.70      226.21     11.04 o 
   1   5  31       45.76       42.12      6.62 o 
  -2   0  32      982.33      969.75     23.26 o 
   0   0  32     1171.88     1193.75     20.37 o 
   2   0  32      173.90      176.75      9.42 o 
  -3   1  32       74.94       69.92      4.16 o 
  -2   1  32       63.41       64.03      3.75 o 
  -1   1  32       36.29       39.98      2.25 o 
   0   1  32      755.91      758.40      9.97 o 
   1   1  32      100.72      138.78      3.72 o 
   2   1  32      473.61      502.74      8.17 o 
   3   1  32       99.23      105.72      4.20 o 
  -3   2  32      104.62       97.30      4.58 o 
  -2   2  32      183.68      217.86      5.83 o 
  -1   2  32      690.05      656.93     10.71 o 
   0   2  32       73.73      103.44      4.38 o 
   1   2  32       79.41       76.65      3.23 o 
   2   2  32       49.89       60.08      3.27 o 
   3   2  32       81.80       89.69      4.14 o 
  -3   3  32      293.78      298.75     10.75 o 
  -2   3  32       54.76       47.40      3.33 o 
  -1   3  32        7.11       24.95      6.02 o 
   0   3  32      160.09      182.45      3.97 o 
   1   3  32      589.70      576.80      8.58 o 
   2   3  32        9.37       20.14      2.24 o 
  -2   4  32       29.53       25.32      3.83 o 
  -1   4  32      267.94      269.72      5.88 o 
   0   4  32      220.34      210.74      8.59 o 
   1   4  32        0.37        2.71      2.44 o 
   2   4  32       37.70       49.85      3.71 o 
  -1   5  32      184.26      192.69      7.18 o 
   0   5  32       35.54       38.42      4.31 o 
   1   5  32      119.58      125.48      7.36 o 
  -3   0  33      315.34      289.39     10.30 o 
  -1   0  33      696.17      718.13     13.45 o 
   1   0  33       31.50       36.13      5.30 o 
   3   0  33      188.11      200.05      7.63 o 
  -3   1  33       62.06       65.76      4.26 o 
  -2   1  33       15.66       13.54      2.50 o 
  -1   1  33      401.27      395.36      6.12 o 
   0   1  33       68.98       96.19      2.93 o 
   1   1  33      592.03      618.83      8.90 o 
   2   1  33      114.18      126.06      4.02 o 
   3   1  33        1.37        3.88      2.15 o 
  -3   2  33      142.45      163.02      5.89 o 
  -2   2  33      445.56      404.35      8.53 o 
  -1   2  33      162.68      185.92      3.97 o 
   0   2  33      368.14      356.99      5.85 o 
   1   2  33       38.28       44.15      2.55 o 
   2   2  33       21.72       32.71      2.70 o 
  -2   3  33        6.35       14.43      2.50 o 
  -1   3  33       94.61      103.70      2.98 o 
   0   3  33      453.68      464.91      7.10 o 
   1   3  33        8.94       14.91      1.94 o 
   2   3  33      252.59      240.53      5.39 o 
  -2   4  33      142.92      151.32      6.77 o 
  -1   4  33      249.46      229.92      5.63 o 
   0   4  33       17.70       16.25      2.26 o 
   1   4  33      115.52      114.42      4.49 o 
  -1   5  33        4.38        1.03      3.09 o 
   0   5  33      106.87      111.77      6.12 o 
  -2   0  34      414.18      413.34     12.36 o 
   0   0  34      107.16      121.68      4.52 o 
   2   0  34      132.05      139.23      6.01 o 
  -3   1  34       34.82       38.58      3.52 o 
  -2   1  34       14.49       14.75      2.60 o 
  -1   1  34       18.15       29.14      2.55 o 
   0   1  34      345.62      385.96      6.23 o 
   1   1  34      239.87      270.09      5.30 o 
   2   1  34       48.31       68.06      3.42 o 
  -3   2  34       71.04       59.33      4.06 o 
  -2   2  34      113.99      133.00      4.68 o 
  -1   2  34      580.62      565.85      8.07 o 
   0   2  34        5.51       11.87      1.75 o 
   1   2  34        5.10        5.38      1.78 o 
   2   2  34      147.82      167.00      4.62 o 
  -2   3  34       68.18       69.40      3.85 o 
  -1   3  34      184.34      183.84      4.50 o 
   0   3  34        3.89       16.95      1.86 o 
   1   3  34      518.17      511.78      8.00 o 
   2   3  34       18.79       23.17      2.97 o 
  -2   4  34      163.04      153.38      7.36 o 
  -1   4  34       80.73       86.59      3.71 o 
   0   4  34      263.63      256.39      6.07 o 
   1   4  34       53.52       63.40      3.77 o 
   0   5  34       67.38       58.18      5.31 o 
  -3   0  35      430.10      411.86     12.95 o 
  -1   0  35      374.55      375.09      8.55 o 
   1   0  35       77.19       82.05      4.30 o 
  -3   1  35        0.05       -2.06      3.68 o 
  -2   1  35        4.60        3.97      2.29 o 
  -1   1  35      463.05      474.26      7.08 o 
   0   1  35       95.18      107.34      3.45 o 
   1   1  35      390.59      410.03      6.88 o 
   2   1  35       91.39      100.64      3.87 o 
  -2   2  35      378.55      360.35      8.01 o 
  -1   2  35        1.38        7.81      1.61 o 
   0   2  35       23.81       27.38      3.14 o 
   1   2  35      249.60      269.93      5.47 o 
   2   2  35       73.39       82.88      3.59 o 
  -2   3  35       93.62      102.34      4.37 o 
  -1   3  35       49.21       66.23      2.79 o 
   0   3  35      570.47      558.38      8.28 o 
   1   3  35        2.71        7.87      1.81 o 
   2   3  35       56.02       52.94      3.17 o 
  -1   4  35       96.74       86.87      4.24 o 
   0   4  35       22.17       38.32      5.01 o 
   1   4  35       25.97       31.77      3.13 o 
  -2   0  36      366.29      379.48     11.78 o 
   0   0  36        0.95        3.70      2.23 o 
   2   0  36      234.45      257.55      8.06 o 
  -2   1  36      109.01      102.32      4.37 o 
  -1   1  36       36.73       53.99      3.40 o 
   0   1  36      471.91      497.44      7.50 o 
   1   1  36       98.52      115.70      3.62 o 
   2   1  36       38.62       54.92      3.45 o 
  -2   2  36        4.55       10.73      2.60 o 
  -1   2  36      120.93      114.14      3.58 o 
   0   2  36      117.34      118.22      3.46 o 
   1   2  36       18.02       30.78      2.42 o 
   2   2  36       62.20       79.14      3.64 o 
  -2   3  36       45.44       61.94      3.81 o 
  -1   3  36      272.54      268.70      6.54 o 
   0   3  36       11.86       14.73      1.85 o 
   1   3  36      249.64      241.35      5.24 o 
  -1   4  36        0.26        1.67      5.15 o 
   0   4  36       38.97       41.93      3.06 o 
  -1   0  37       42.69       48.28      4.71 o 
   1   0  37      108.66      129.84      5.50 o 
  -2   1  37       41.15       43.27      3.52 o 
  -1   1  37      381.04      407.80      8.33 o 
   0   1  37      223.16      233.04      4.69 o 
   1   1  37      143.94      157.06      4.19 o 
   2   1  37       42.17       51.14      3.30 o 
  -2   2  37      167.57      167.93      5.31 o 
  -1   2  37        5.62        8.10      2.18 o 
   0   2  37        0.15        7.48      2.97 o 
   1   2  37      103.40      127.95      4.00 o 
  -1   3  37        7.86       20.03      2.39 o 
   0   3  37      318.42      304.11      5.61 o 
   1   3  37       30.99       34.95      2.55 o 
  -2   0  38       41.04       48.28      5.30 o 
   0   0  38       91.51      108.43      4.79 o 
  -2   1  38      242.28      245.44      8.39 o 
  -1   1  38      178.64      198.19      8.83 o 
   0   1  38      155.51      170.36      4.07 o 
   1   1  38       63.82       73.47      3.33 o 
  -2   2  38        1.43        2.64      2.39 o 
  -1   2  38        0.71        1.91      1.87 o 
   0   2  38      137.08      147.44      3.83 o 
   1   2  38      124.76      128.84      3.98 o 
  -1   3  38      281.31      276.78      6.55 o 
   0   3  38       17.57       26.40      2.42 o 
  -1   0  39        7.17       11.19      3.24 o 
   1   0  39      289.81      305.41      8.63 o 
  -1   1  39      219.33      241.50      6.14 o 
   0   1  39       70.26       75.86      3.06 o 
   1   1  39       13.79       18.59      2.28 o 
  -1   2  39        5.65        7.86      2.18 o 
   0   2  39       24.13       34.19      3.58 o 
   1   2  39       48.72       65.26      3.78 o 
   0   0  40      315.98      355.41      8.84 o 
  -1   1  40       58.90       67.73      3.64 o 
   0   1  40       44.06       54.28      2.75 o 
   1   1  40       15.44       23.18      2.80 o 
   0   2  40      102.23      121.26      3.59 o 
  -1   0  41       76.92       85.67      5.89 o 
   0   1  41       10.95       14.97      1.98 o 
                                                 
